# Supplementary material for: Taxonomic Classification of Bacterial 16S rRNA Genes Using Short Sequencing Reads: Evaluation of Effective Study Designs
Source: PLoS One. 2013 Jan 7;8(1):e53608. doi: 10.1371/journal.pone.0053608 (PMC3538547; doi:10.1371/journal.pone.0053608)
Supplement: Table S4 — Summary of analyses for V1. For each sequencing configuration, taxonomic rank and bootstrap confidence value C, we provide the following information pertaining to the interval [C.C+4] (except for the case C = 100, in which the interval is of size 1): Interval_TP - median number of true predictions in leave-k-out tests (out of 100 repeats); Interval_FP - median number of false predictions in leave-k-out tests (out of 100 repeats); Interval_precision - precision in leave-k-out tests (%), calculated from Interval_TP and Interval_FP; Interval_FPR - false prediction rate in leave-k-out tests (%), calculated from Interval_TP and Interval_FP; threshold for FPR – FPR values for which the confidence value is suitable as a threshold (note that not all rows will contain this field, as we tested only a limited set of FPR values), each threshold is the median of 100 thresholds obtained for the same desired FPR from 100 repeats of the leave-k-out test. We also provide the following information for the interval [C.100]: Env_coverage - coverage of environmental sequences (%); Cumulative_TP - number of true predictions in leave-k-out tests, calculated from Interval_TP; Cumulative_FP - number of false predictions in leave-k-out tests, calculated from Interval_FP; Cumulative_precision – precision of leave-k-out tests (%), calculated from Cumulative_TP and Cumulative_FP; Cumulative_FPR – false prediction rate of leave-k-out tests (%), calculated from Cumulative_TP and Cumulative_FP. (XLS) [file pone.0053608.s010.xls]

## Sheet: Sheet1
Table S4. Summary of analyses for V1, for all experimental designs examined.
The table contains the following columns: • Sequencing_configuration • Rank • Confidence (the value of this column is referred to as ‘C’ in the description of subsequent columns) • Columns pertaining to the interval [C..C+4] (except for the case C=100, in which the interval is of size 1): o Interval_TP – median number of true predictions in leave-k-out tests (out of 100 repeats) o Interval_FP – m…
Sequencing_configuration	Rank	Confidence	Interval_TP	Interval_FP	Interval_precision	Interval_FPR	threshold for FPR	Env_coverage	Cumulative_TP	Cumulative_FP	Cumulative_precision	Cumulative_FPR
single100	genus	0	0	30	0	100	0.95	98.7047	2777	1076	72.0737	27.9263
single100	genus	5	1	52	1.88679	98.1132		96.067	2777	1046	72.6393	27.3607
single100	genus	10	0	58	0	100		91.178	2776	994	73.634	26.366
single100	genus	15	5	64	7.24638	92.7536	0.9	85.7694	2776	936	74.7845	25.2155
single100	genus	20	9	59	13.2353	86.7647	0.8,0.85	79.9523	2771	872	76.0637	23.9363
single100	genus	25	23	74	23.7113	76.2887	0.7,0.75	74.3633	2762	813	77.2587	22.7413
single100	genus	30	47	76	38.2114	61.7886	0.55,0.6,0.65	68.4389	2739	739	78.7522	21.2478
single100	genus	35	56	67	45.5285	54.4715		63.3706	2692	663	80.2385	19.7615
single100	genus	40	59	80	42.446	57.554		59.6403	2636	596	81.5594	18.4406
single100	genus	45	83	84	49.7006	50.2994	0.45,0.5	56.2429	2577	516	83.3172	16.6828
single100	genus	50	103	74	58.1921	41.8079	0.4	53.077	2494	432	85.2358	14.7642
single100	genus	55	120.5	66	64.6113	35.3887	0.3,0.35	50.0412	2391	358	86.9771	13.0229
single100	genus	60	135	59.5	69.4087	30.5913		47.3538	2270.5	292	88.6049	11.3951
single100	genus	65	204	46	81.6	18.4	0.2,0.25	44.3563	2135.5	232.5	90.1816	9.81841
single100	genus	70	150	47	76.1421	23.8579		41.1353	1931.5	186.5	91.1945	8.80548
single100	genus	75	168	32.5	83.7905	16.2095	0.15	37.956	1781.5	139.5	92.7382	7.26184
single100	genus	80	186	31	85.7143	14.2857		33.7204	1613.5	107	93.7809	6.21912
single100	genus	85	233	33	87.594	12.406	0.1	29.8132	1427.5	76	94.9451	5.05487
single100	genus	90	391	18	95.599	4.40098	0.03,0.04,0.05,0.06,0.07,0.08,0.09	26.138	1194.5	43	96.5253	3.47475
single100	genus	95	715.5	24	96.7546	3.24544		20.0994	803.5	25	96.9825	3.0175
single100	genus	100	88	1	98.8764	1.1236	0.001,0.005,0.01,0.02	2.1618	88	1	98.8764	1.1236
single100	family	0	0	11	0	100	0.8	99.974	3365	413	89.0683	10.9317
single100	family	5	4	26	13.3333	86.6667		98.6664	3365	402	89.3284	10.6716
single100	family	10	4	32	11.1111	88.8889		95.1913	3361	376	89.9385	10.0615
single100	family	15	5	30	14.2857	85.7143	0.75	91.5312	3357	344	90.7052	9.29478
single100	family	20	11	24	31.4286	68.5714	0.6,0.65,0.7	87.5086	3352	314	91.4348	8.56519
single100	family	25	15	32	31.9149	68.0851		83.1695	3341	290	92.0132	7.98678
single100	family	30	29	29	50	50	0.4,0.45,0.5,0.55	78.9821	3326	258	92.8013	7.19866
single100	family	35	31	25	55.3571	44.6429	0.35	75.0162	3297	229	93.5054	6.49461
single100	family	40	44	20	68.75	31.25	0.25,0.3	71.9063	3266	204	94.121	5.87896
single100	family	45	54	20	72.973	27.027	0.2	69.0079	3222	184	94.5978	5.40223
single100	family	50	79	22	78.2178	21.7822		66.3841	3168	164	95.078	4.92197
single100	family	55	84	17	83.1683	16.8317	0.15	63.727	3089	142	95.6051	4.39492
single100	family	60	108	20	84.375	15.625		61.1196	3005	125	96.0064	3.99361
single100	family	65	152	22	87.3563	12.6437	0.1	58.2854	2897	105	96.5023	3.49767
single100	family	70	152	19	88.8889	11.1111	0.08,0.09	54.8728	2745	83	97.0651	2.93494
single100	family	75	176	15	92.1466	7.8534	0.05,0.06,0.07	51.3426	2593	64	97.5913	2.40873
single100	family	80	229	13	94.6281	5.3719	0.04	47.6651	2417	49	98.013	1.98702
single100	family	85	332	17	95.1289	4.87106		42.8728	2188	36	98.3813	1.61871
single100	family	90	432	8	98.1818	1.81818	0.01,0.02,0.03	37.744	1856	19	98.9867	1.01333
single100	family	95	1197	11	99.0894	0.910596		30.3936	1424	11	99.2334	0.766551
single100	family	100	227	0	100	0	0.001,0.005	4.7811	227	0	100	0
single100	order	0	0	6	0	100	0.8	99.9974	3761	187	95.2634	4.73658
single100	order	5	0	11	0	100		99.5661	3761	181	95.4084	4.59158
single100	order	10	0	12	0	100		98.2459	3761	170	95.6754	4.3246
single100	order	15	3	14	17.6471	82.3529	0.65,0.7,0.75	96.0095	3761	158	95.9684	4.03164
single100	order	20	9	15	37.5	62.5	0.5,0.55,0.6	93.5602	3758	144	96.3096	3.69041
single100	order	25	10	16	38.4615	61.5385	0.45	90.6148	3749	129	96.6735	3.32646
single100	order	30	12	9	57.1429	42.8571	0.3,0.35,0.4	87.6461	3739	113	97.0665	2.93354
single100	order	35	12.5	10	55.5556	44.4444		84.4749	3727	104	97.2853	2.7147
single100	order	40	23	9	71.875	28.125	0.2,0.25	81.7428	3714.5	94	97.5318	2.46816
single100	order	45	28	11	71.7949	28.2051		78.9266	3691.5	85	97.7492	2.25076
single100	order	50	36	12	75	25		76.2666	3663.5	74	98.0201	1.97993
single100	order	55	41.5	10	80.5825	19.4175	0.15	73.8272	3627.5	62	98.3196	1.68044
single100	order	60	46	9	83.6364	16.3636	0.1	71.1316	3586	52	98.5706	1.42936
single100	order	65	64	8	88.8889	11.1111	0.08,0.09	68.0238	3540	43	98.7999	1.20011
single100	order	70	65	9	87.8378	12.1622	0.07	65.0536	3476	35	99.0031	0.996867
single100	order	75	97	10	90.6542	9.34579	0.06	62.0648	3411	26	99.2435	0.756474
single100	order	80	155	4	97.4843	2.51572	0.01,0.02,0.03,0.04,0.05	58.5298	3314	16	99.5195	0.48048
single100	order	85	197.5	1	99.4962	0.503778	0.005	53.1155	3159	12	99.6216	0.37843
single100	order	90	338	1	99.705	0.294985		47.6229	2961.5	11	99.6299	0.370059
single100	order	95	1786.5	10	99.4434	0.556638		39.6408	2623.5	10	99.6203	0.379723
single100	order	100	837	0	100	0	0.001	8.5633	837	0	100	0
single100	class	0	0	1	0	100	0.65	99.9995	3902	71	98.2129	1.78706
single100	class	5	0	4	0	100		99.856	3902	70	98.2377	1.76234
single100	class	10	0	5	0	100		99.1333	3902	66	98.3367	1.66331
single100	class	15	1	8	11.1111	88.8889	0.6	97.8063	3902	61	98.4608	1.53924
single100	class	20	5	8	38.4615	61.5385	0.4,0.45,0.5,0.55	96.0028	3901	53	98.6596	1.34041
single100	class	25	6	8	42.8571	57.1429		93.8181	3896	45	98.8582	1.14184
single100	class	30	8	7	53.3333	46.6667	0.25,0.3,0.35	91.7212	3890	37	99.0578	0.942195
single100	class	35	12	4	75	25	0.15,0.2	89.5732	3882	30	99.2331	0.766871
single100	class	40	12	3	80	20	0.08,0.09,0.1	87.4957	3870	26	99.3326	0.667351
single100	class	45	16	2	88.8889	11.1111	0.07	85.1273	3858	23	99.4074	0.592631
single100	class	50	16	2	88.8889	11.1111		82.8835	3842	21	99.4564	0.543619
single100	class	55	32	4	88.8889	11.1111		80.6481	3826	19	99.5059	0.494148
single100	class	60	36	5	87.8049	12.1951	0.06	78.2623	3794	15	99.6062	0.393804
single100	class	65	44	2	95.6522	4.34783	0.02,0.03,0.04,0.05	75.3851	3758	10	99.7346	0.265393
single100	class	70	44	2	95.6522	4.34783		72.563	3714	8	99.7851	0.214938
single100	class	75	68	4	94.4444	5.55556		69.5974	3670	6	99.8368	0.163221
single100	class	80	86	0	100	0	0.001,0.005,0.01	66.2664	3602	2	99.9445	0.055494
single100	class	85	116	0	100	0		61.9669	3516	2	99.9432	0.05685
single100	class	90	205.5	0	100	0		56.7972	3400	2	99.9412	0.058789
single100	class	95	1832	2	99.8909	0.109051		49.8469	3194.5	2	99.9374	0.062568
single100	class	100	1362.5	0	100	0		15.5697	1362.5	0	100	0
single100	phylum	0	0	1	0	100	0.55	100	3959.5	32.5	99.1859	0.814128
single100	phylum	5	0	1	0	100		99.9194	3959.5	31.5	99.2107	0.789276
single100	phylum	10	0	2	0	100		99.6384	3959.5	30.5	99.2356	0.764411
single100	phylum	15	0	5	0	100		98.9904	3959.5	28.5	99.2854	0.714644
single100	phylum	20	1	1	50	50	0.3,0.35,0.4,0.45,0.5	98.094	3959.5	23.5	99.41	0.590008
single100	phylum	25	3	3	50	50		97.0408	3958.5	22.5	99.4348	0.565185
single100	phylum	30	3	4	42.8571	57.1429	0.25	95.7853	3955.5	19.5	99.5094	0.490566
single100	phylum	35	7	1.5	82.3529	17.6471	0.07,0.08,0.09,0.1,0.15,0.2	94.4967	3952.5	15.5	99.6094	0.390625
single100	phylum	40	5	2	71.4286	28.5714	0.06	93.0537	3945.5	14	99.6464	0.35358
single100	phylum	45	6	2	75	25	0.05	91.5499	3940.5	12	99.6964	0.303605
single100	phylum	50	12	1	92.3077	7.69231	0.03,0.04	90.0564	3934.5	10	99.7465	0.253518
single100	phylum	55	15	1	93.75	6.25	0.02	88.3632	3922.5	9	99.7711	0.22892
single100	phylum	60	24	2	92.3077	7.69231		86.3038	3907.5	8	99.7957	0.204316
single100	phylum	65	36	2	94.7368	5.26316		84.1327	3883.5	6	99.8457	0.154261
single100	phylum	70	39	0	100	0	0.01	82.0258	3847.5	4	99.8961	0.103856
single100	phylum	75	47	2	95.9184	4.08163		79.4238	3808.5	4	99.8951	0.104918
single100	phylum	80	86	1	98.8506	1.14942	0.001,0.005	76.3939	3761.5	2	99.9469	0.053142
single100	phylum	85	101	0	100	0		72.0006	3675.5	1	99.9728	0.0272
single100	phylum	90	201.5	0	100	0		66.5364	3574.5	1	99.972	0.027968
single100	phylum	95	1551	1	99.9356	0.064433		57.9339	3373	1	99.9704	0.029638
single100	phylum	100	1822	0	100	0		23.6684	1822	0	100	0
single120	genus	0	0	13	0	100	0.95	98.6261	3074.5	778	79.8053	20.1947
single120	genus	5	1	30	3.22581	96.7742		96.8136	3074.5	765	80.0755	19.9245
single120	genus	10	0	42	0	100		92.2891	3073.5	735	80.7011	19.2989
single120	genus	15	7	55	11.2903	88.7097	0.85,0.9	86.6278	3073.5	693	81.601	18.399
single120	genus	20	10	44.5	18.3486	81.6514	0.8	80.9601	3066.5	638	82.7777	17.2223
single120	genus	25	8	55	12.6984	87.3016		75.7379	3056.5	593.5	83.7397	16.2603
single120	genus	30	17	61	21.7949	78.2051	0.7,0.75	71.0364	3048.5	538.5	84.9875	15.0125
single120	genus	35	28	62	31.1111	68.8889	0.6,0.65	66.5412	3031.5	477.5	86.3921	13.6079
single120	genus	40	44	50	46.8085	53.1915	0.45,0.5,0.55	63.1897	3003.5	415.5	87.8473	12.1527
single120	genus	45	61	49.5	55.2036	44.7964	0.4	60.0232	2959.5	365.5	89.0075	10.9925
single120	genus	50	67	46	59.292	40.708	0.35	57.0222	2898.5	316	90.1695	9.83046
single120	genus	55	68	42	61.8182	38.1818		54.5792	2831.5	270	91.2945	8.70547
single120	genus	60	91.5	48	65.5914	34.4086	0.3	51.9343	2763.5	228	92.3784	7.6216
single120	genus	65	116	30	79.4521	20.5479	0.2,0.25	49.3764	2672	180	93.6886	6.31136
single120	genus	70	129	35	78.6585	21.3415		47.2114	2556	150	94.4568	5.54324
single120	genus	75	129	26	83.2258	16.7742	0.15	45.0289	2427	115	95.476	4.524
single120	genus	80	159	20	88.8268	11.1732	0.08,0.09,0.1	42.0713	2298	89	96.2715	3.72853
single120	genus	85	217	22	90.795	9.20502	0.07	38.4751	2139	69	96.875	3.125
single120	genus	90	436	19	95.8242	4.17582	0.03,0.04,0.05,0.06	35.0043	1922	47	97.613	2.387
single120	genus	95	1201	22	98.2011	1.79886	0.02	30.0302	1486	28	98.1506	1.84941
single120	genus	100	285	6	97.9381	2.06186	0.01	7.9387	285	6	97.9381	2.06186
single120	family	0	1	5	16.6667	83.3333	0.85	99.9662	3515.5	269.5	92.8798	7.12021
single120	family	5	0	15	0	100		99.3287	3514.5	264.5	93.0008	6.99921
single120	family	10	3	18	14.2857	85.7143	0.75,0.8	97.1357	3514.5	249.5	93.3714	6.62859
single120	family	15	1	18	5.26316	94.7368		93.3365	3511.5	231.5	93.8151	6.18488
single120	family	20	8	20	28.5714	71.4286	0.65,0.7	89.3402	3510.5	213.5	94.2669	5.73308
single120	family	25	10	27	27.027	72.973		85.4071	3502.5	193.5	94.7646	5.23539
single120	family	30	15	20	42.8571	57.1429	0.55,0.6	81.7665	3492.5	166.5	95.4496	4.55042
single120	family	35	10	21	32.2581	67.7419		78.2619	3477.5	146.5	95.9575	4.04249
single120	family	40	25	15	62.5	37.5	0.3,0.35,0.4,0.45,0.5	75.0687	3467.5	125.5	96.5071	3.4929
single120	family	45	33.5	17.5	65.6863	34.3137	0.25	72.7547	3442.5	110.5	96.89	3.11005
single120	family	50	40	12	76.9231	23.0769		70.6561	3409	93	97.3444	2.65563
single120	family	55	42	20	67.7419	32.2581		68.5242	3369	81	97.6522	2.34783
single120	family	60	49	12	80.3279	19.6721	0.15,0.2	66.2943	3327	61	98.1995	1.80047
single120	family	65	75	12	86.2069	13.7931	0.08,0.09,0.1	64.043	3278	49	98.5272	1.4728
single120	family	70	75.5	6	92.638	7.36196	0.04,0.05,0.06,0.07	61.8184	3203	37	98.858	1.14197
single120	family	75	95	1	98.9583	1.04167	0.03	59.1015	3127.5	31	99.0185	0.981479
single120	family	80	139	8	94.5578	5.44218		56.4457	3032.5	30	99.0204	0.979592
single120	family	85	191	7	96.4646	3.53535	0.02	53.141	2893.5	22	99.2454	0.754588
single120	family	90	388	9	97.733	2.267		48.4958	2702.5	15	99.448	0.551978
single120	family	95	1659.5	5	99.6996	0.300391	0.005,0.01	42.6264	2314.5	6	99.7414	0.258565
single120	family	100	655	1	99.8476	0.152439	0.001	14.0513	655	1	99.8476	0.152439
single120	order	0	0	4	0	100	0.8	99.9969	3810	143.5	96.3703	3.62969
single120	order	5	0	7	0	100		99.7562	3810	139.5	96.4679	3.53209
single120	order	10	0	11	0	100		98.8667	3810	132.5	96.6392	3.36081
single120	order	15	1	12	7.69231	92.3077		96.9022	3810	121.5	96.9096	3.09042
single120	order	20	4	12	25	75	0.75	94.6717	3809	109.5	97.2056	2.79444
single120	order	25	2	16	11.1111	88.8889		92.2179	3805	97.5	97.5016	2.4984
single120	order	30	6	12	33.3333	66.6667	0.5,0.55,0.6,0.65,0.7	89.7539	3803	81.5	97.9019	2.09808
single120	order	35	11	10	52.381	47.619	0.3,0.35,0.4,0.45	87.4066	3797	69.5	98.2025	1.79749
single120	order	40	14	7	66.6667	33.3333	0.2,0.25	84.9086	3786	59.5	98.4527	1.54726
single120	order	45	13	6	68.4211	31.5789	0.15	82.4846	3772	52.5	98.6273	1.37273
single120	order	50	22	4.5	83.0189	16.9811		80.0098	3759	46.5	98.7781	1.22192
single120	order	55	25	5	83.3333	16.6667	0.1	77.6517	3737	42	98.8886	1.1114
single120	order	60	24.5	6	80.3279	19.6721		75.0585	3712	37	99.0131	0.98693
single120	order	65	42	6	87.5	12.5	0.07,0.08,0.09	72.5693	3687.5	31	99.1663	0.833669
single120	order	70	46.5	6	88.5714	11.4286	0.05,0.06	69.9282	3645.5	25	99.3189	0.681106
single120	order	75	62	3	95.3846	4.61538	0.03,0.04	67.4061	3599	19	99.4748	0.525152
single120	order	80	67	4	94.3662	5.6338		64.4152	3537	16	99.5497	0.450324
single120	order	85	104	5	95.4128	4.58716	0.02	60.8905	3470	12	99.6554	0.34463
single120	order	90	219.5	3	98.6517	1.34831	0.005,0.01	56.502	3366	7	99.7925	0.20753
single120	order	95	1493.5	3	99.7995	0.200468	0.001	50.4818	3146.5	4	99.873	0.126964
single120	order	100	1653	1	99.9395	0.060459		20.5016	1653	1	99.9395	0.060459
single120	class	0	0	3	0	100	0.7	99.9995	3910	64	98.3895	1.61047
single120	class	5	0	2	0	100		99.9076	3910	61	98.4639	1.53614
single120	class	10	1	6	14.2857	85.7143		99.4543	3910	59	98.5135	1.48652
single120	class	15	0	7	0	100		98.4289	3909	53	98.6623	1.33771
single120	class	20	4	12	25	75	0.6,0.65	97.0142	3909	46	98.8369	1.16308
single120	class	25	2	9	18.1818	81.8182	0.55	95.378	3905	34	99.1368	0.863163
single120	class	30	5	5	50	50	0.3,0.35,0.4,0.45,0.5	93.5437	3903	25	99.3635	0.636456
single120	class	35	4	5	44.4444	55.5556	0.25	91.7938	3898	20	99.4895	0.510465
single120	class	40	8	2	80	20	0.08,0.09,0.1,0.15,0.2	90.1299	3894	15	99.6163	0.38373
single120	class	45	13	1	92.8571	7.14286	0.05,0.06,0.07	88.5279	3886	13	99.6666	0.333419
single120	class	50	12	2	85.7143	14.2857		86.6216	3873	12	99.6911	0.30888
single120	class	55	15	3	83.3333	16.6667		84.4944	3861	10	99.7417	0.258331
single120	class	60	21	2	91.3043	8.69565	0.02,0.03,0.04	81.945	3846	7	99.8183	0.181677
single120	class	65	25	0	100	0	0.01	79.1285	3825	5	99.8695	0.130548
single120	class	70	36	0	100	0		76.177	3800	5	99.8686	0.131406
single120	class	75	49.5	1	98.0198	1.9802		73.4672	3764	5	99.8673	0.132661
single120	class	80	49	1	98	2		70.3583	3714.5	4	99.8924	0.10757
single120	class	85	81	1	98.7805	1.21951	0.005	66.6792	3665.5	3	99.9182	0.081777
single120	class	90	172	1	99.422	0.578035	0.001	62.3537	3584.5	2	99.9442	0.055765
single120	class	95	1137	1	99.9121	0.087873		56.3294	3412.5	1	99.9707	0.029295
single120	class	100	2275.5	0	100	0		30.2321	2275.5	0	100	0
single120	phylum	0	0	1	0	100	0.5	100	3965	30	99.2491	0.750939
single120	phylum	5	0	0	NA	NA		99.9436	3965	29	99.2739	0.726089
single120	phylum	10	1	1	50	50		99.7284	3965	29	99.2739	0.726089
single120	phylum	15	0	2	0	100		99.2307	3964	28	99.2986	0.701403
single120	phylum	20	2	4	33.3333	66.6667		98.4223	3964	26	99.3484	0.651629
single120	phylum	25	1	4	20	80		97.559	3962	22	99.4478	0.552209
single120	phylum	30	3	3	50	50		96.5893	3961	18	99.5476	0.452375
single120	phylum	35	0	5	0	100		95.5276	3958	15	99.6225	0.377548
single120	phylum	40	5	3	62.5	37.5	0.2,0.25,0.3,0.35,0.4,0.45	94.5312	3958	10	99.748	0.252016
single120	phylum	45	7	1	87.5	12.5	0.05,0.06,0.07,0.08,0.09,0.1,0.15	93.415	3953	7	99.8232	0.176768
single120	phylum	50	10	1	90.9091	9.09091	0.04	92.0886	3946	6	99.8482	0.151822
single120	phylum	55	9	0	100	0		90.5559	3936	5	99.8731	0.126871
single120	phylum	60	12	2	85.7143	14.2857		88.8105	3927	5	99.8728	0.127162
single120	phylum	65	20	1	95.2381	4.7619	0.005,0.01,0.02,0.03	86.8672	3915	3	99.9234	0.07657
single120	phylum	70	26	0	100	0		84.7611	3895	2	99.9487	0.051322
single120	phylum	75	34	1	97.1429	2.85714		82.0974	3869	2	99.9483	0.051666
single120	phylum	80	43	0	100	0	0.001	79.1319	3835	1	99.9739	0.026069
single120	phylum	85	67.5	0	100	0		75.9191	3792	1	99.9736	0.026364
single120	phylum	90	150	0	100	0		71.4536	3724.5	1	99.9732	0.026842
single120	phylum	95	1020.5	1	99.9021	0.097895		64.6321	3574.5	1	99.972	0.027968
single120	phylum	100	2554	0	100	0		35.0072	2554	0	100	0
paired100	genus	0	0	5	0	100	0.9	99.0288	3135	720	81.323	18.677
paired100	genus	5	0	16	0	100		98.3973	3135	715	81.4286	18.5714
paired100	genus	10	0	28	0	100		95.9518	3135	699	81.7684	18.2316
paired100	genus	15	2	30	6.25	93.75	0.85	91.7986	3135	671	82.3699	17.6301
paired100	genus	20	7	53	11.6667	88.3333	0.8	87.29	3133	641	83.0154	16.9846
paired100	genus	25	8	50	13.7931	86.2069		82.1184	3126	588	84.168	15.832
paired100	genus	30	13	47	21.6667	78.3333	0.7,0.75	77.7152	3118	538	85.2845	14.7155
paired100	genus	35	22	59	27.1605	72.8395	0.65	73.7709	3105	491	86.3459	13.6541
paired100	genus	40	44	52	45.8333	54.1667	0.5,0.55,0.6	69.6953	3083	432	87.7098	12.2902
paired100	genus	45	44.5	45.5	49.4444	50.5556	0.45	65.9624	3039	380	88.8856	11.1144
paired100	genus	50	49	49	50	50		62.6904	2994.5	334.5	89.9519	10.0481
paired100	genus	55	72	52	58.0645	41.9355	0.35,0.4	59.8286	2945.5	285.5	91.1637	8.83627
paired100	genus	60	94.5	35.5	72.6923	27.3077	0.25,0.3	57.1046	2873.5	233.5	92.4847	7.51529
paired100	genus	65	81.5	33	71.179	28.821		54.6079	2779	198	93.349	6.65099
paired100	genus	70	110.5	30	78.6477	21.3523	0.2	52.1633	2697.5	165	94.2358	5.76419
paired100	genus	75	121	27	81.7568	18.2432	0.15	49.6397	2587	135	95.0404	4.95959
paired100	genus	80	166	29	85.1282	14.8718		46.7984	2466	108	95.8042	4.1958
paired100	genus	85	200	26	88.4956	11.5044	0.09,0.1	43.9973	2300	79	96.6793	3.32072
paired100	genus	90	382.5	21	94.7955	5.20446	0.04,0.05,0.06,0.07,0.08	40.597	2100	53	97.5383	2.46168
paired100	genus	95	1214.5	24	98.0622	1.93783	0.02,0.03	34.8327	1717.5	32	98.1709	1.82909
paired100	genus	100	503	8	98.4344	1.56556	0.01	13.2699	503	8	98.4344	1.56556
paired100	family	0	0	0	NA	NA	0.8	99.9603	3572.5	221	94.1742	5.82576
paired100	family	5	0	8	0	100		99.7417	3572.5	221	94.1742	5.82576
paired100	family	10	0	9	0	100		98.458	3572.5	213	94.3733	5.62673
paired100	family	15	1	14	6.66667	93.3333		96.0933	3572.5	204	94.5982	5.40183
paired100	family	20	5	14	26.3158	73.6842	0.75	93.1262	3571.5	190	94.9488	5.05118
paired100	family	25	3	17	15	85		90.1809	3566.5	176	95.2973	4.70274
paired100	family	30	3	21	12.5	87.5		87.2503	3563.5	159	95.7287	4.27132
paired100	family	35	16	22	42.1053	57.8947	0.45,0.5,0.55,0.6,0.65,0.7	84.5225	3560.5	138	96.2688	3.73124
paired100	family	40	21	15	58.3333	41.6667	0.3,0.35,0.4	81.9985	3544.5	116	96.831	3.16897
paired100	family	45	21	10	67.7419	32.2581	0.2,0.25	79.1199	3523.5	101	97.2134	2.78659
paired100	family	50	25	9	73.5294	26.4706		76.4191	3502.5	91	97.4677	2.53235
paired100	family	55	33	12	73.3333	26.6667		73.9576	3477.5	82	97.6963	2.30369
paired100	family	60	44	8	84.6154	15.3846	0.15	71.7586	3444.5	70	98.0083	1.99175
paired100	family	65	57	11	83.8235	16.1765	0.1	69.8174	3400.5	62	98.2094	1.79061
paired100	family	70	81	9	90	10	0.07,0.08,0.09	67.4581	3343.5	51	98.4976	1.50243
paired100	family	75	77	8	90.5882	9.41177	0.05,0.06	65.0039	3262.5	42	98.729	1.27099
paired100	family	80	125	6	95.4198	4.58015	0.03,0.04	62.2126	3185.5	34	98.9439	1.05607
paired100	family	85	182	4	97.8495	2.15054	0.02	59.5341	3060.5	28	99.0934	0.906589
paired100	family	90	357.5	8	97.8112	2.18878		56.1943	2878.5	24	99.1731	0.826873
paired100	family	95	1519	13	99.1514	0.848564	0.01	50.9775	2521	16	99.3693	0.630666
paired100	family	100	1002	3	99.7015	0.298507	0.001,0.005	23.0621	1002	3	99.7015	0.298507
paired100	order	0	0	0	NA	NA	0.7	99.9933	3856	98	97.5215	2.4785
paired100	order	5	0	2	0	100		99.9277	3856	98	97.5215	2.4785
paired100	order	10	0	3	0	100		99.1797	3856	96	97.5708	2.42915
paired100	order	15	0	7	0	100		98.0247	3856	93	97.645	2.35503
paired100	order	20	4	8	33.3333	66.6667		96.4077	3856	86	97.8184	2.18163
paired100	order	25	2	9	18.1818	81.8182		94.7718	3852	78	98.0153	1.98473
paired100	order	30	0	9	0	100		92.7718	3850	69	98.2393	1.76065
paired100	order	35	3	8	27.2727	72.7273	0.5,0.55,0.6,0.65	90.7929	3850	60	98.4655	1.53453
paired100	order	40	8	9	47.0588	52.9412	0.35,0.4,0.45	88.855	3847	52	98.6663	1.33367
paired100	order	45	10	6	62.5	37.5	0.25,0.3	86.9207	3839	43	98.8923	1.10768
paired100	order	50	11	7	61.1111	38.8889	0.2	85.1186	3829	37	99.0429	0.957062
paired100	order	55	16	6	72.7273	27.2727	0.15	83.496	3818	30	99.2204	0.779626
paired100	order	60	25	3	89.2857	10.7143	0.04,0.05,0.06,0.07,0.08,0.09,0.1	81.8734	3802	24	99.3727	0.627287
paired100	order	65	22.5	2	91.8367	8.16327	0.03	80.1713	3777	21	99.4471	0.552923
paired100	order	70	34	3	91.8919	8.10811		78.0981	3754.5	19	99.4965	0.503511
paired100	order	75	36	1	97.2973	2.7027		75.7644	3720.5	16	99.5718	0.428208
paired100	order	80	56	4	93.3333	6.66667		73.1836	3684.5	15	99.5945	0.40546
paired100	order	85	82	2	97.619	2.38095	0.01,0.02	70.1921	3628.5	11	99.6978	0.302239
paired100	order	90	149	4	97.3856	2.61438		66.2092	3546.5	9	99.7469	0.253129
paired100	order	95	1258	3	99.7621	0.237906	0.001,0.005	60.1786	3397.5	5	99.853	0.146951
paired100	order	100	2139.5	2	99.9066	0.093392		30.9849	2139.5	2	99.9066	0.093392
paired100	class	0	0	0	NA	NA	0.5	99.9995	3928.5	46	98.8426	1.15738
paired100	class	5	0	1	0	100		99.9811	3928.5	46	98.8426	1.15738
paired100	class	10	0	1	0	100		99.7142	3928.5	45	98.8675	1.1325
paired100	class	15	0	3	0	100		99.0989	3928.5	44	98.8924	1.10762
paired100	class	20	1	4	20	80		98.2379	3928.5	41	98.9671	1.03288
paired100	class	25	1	3	25	75		97.1716	3927.5	37	99.0667	0.933283
paired100	class	30	2	6	25	75		95.797	3926.5	34	99.1415	0.858477
paired100	class	35	2	5	28.5714	71.4286	0.45	94.3774	3924.5	28	99.2916	0.708412
paired100	class	40	2	5	28.5714	71.4286	0.35,0.4	93.1522	3922.5	23	99.4171	0.582943
paired100	class	45	2	3	40	60	0.2,0.25,0.3	91.9603	3920.5	18	99.543	0.457027
paired100	class	50	5	3	62.5	37.5	0.15	90.6518	3918.5	15	99.6187	0.38134
paired100	class	55	9	3	75	25	0.08,0.09,0.1	89.2222	3913.5	12	99.6943	0.305694
paired100	class	60	9	1	90	10	0.04,0.05,0.06,0.07	87.7509	3904.5	9	99.77	0.229973
paired100	class	65	15	2	88.2353	11.7647	0.03	86.2305	3895.5	8	99.7951	0.204944
paired100	class	70	22	1	95.6522	4.34783	0.01,0.02	84.3389	3880.5	6	99.8456	0.154381
paired100	class	75	27	0	100	0		82.1228	3858.5	5	99.8706	0.129416
paired100	class	80	38	0	100	0		78.951	3831.5	5	99.8697	0.130327
paired100	class	85	48	1	97.9592	2.04082		75.7668	3793.5	5	99.8684	0.131631
paired100	class	90	110	3	97.3451	2.65487		71.4035	3745.5	4	99.8933	0.106681
paired100	class	95	972.5	1	99.8973	0.102722	0.001,0.005	64.854	3635.5	1	99.9725	0.027499
paired100	class	100	2663	0	100	0		38.5401	2663	0	100	0
paired100	phylum	0	0	0	NA	NA	0.4	100	3974.5	20.5	99.4869	0.513141
paired100	phylum	5	0	1	0	100		99.9906	3974.5	20.5	99.4869	0.513141
paired100	phylum	10	0	0	NA	NA		99.8743	3974.5	19.5	99.5118	0.488232
paired100	phylum	15	0	2	0	100		99.6487	3974.5	19.5	99.5118	0.488232
paired100	phylum	20	0	2	0	100	0.3,0.35	99.2464	3974.5	17.5	99.5616	0.438377
paired100	phylum	25	0	1	0	100		98.7278	3974.5	15.5	99.6115	0.388471
paired100	phylum	30	1	1	50	50		98.0064	3974.5	14.5	99.6365	0.3635
paired100	phylum	35	1	1	50	50		97.3206	3973.5	13.5	99.6614	0.3386
paired100	phylum	40	2	4	33.3333	66.6667		96.4606	3972.5	12.5	99.6863	0.313676
paired100	phylum	45	0.5	0	100	0	0.2,0.25	95.6021	3970.5	8.5	99.7864	0.213622
paired100	phylum	50	3	2	60	40		94.6402	3970	8.5	99.7864	0.213648
paired100	phylum	55	2	1	66.6667	33.3333	0.07,0.08,0.09,0.1,0.15	93.7109	3967	6.5	99.8364	0.163584
paired100	phylum	60	4	0	100	0	0.04,0.05,0.06	92.8024	3965	5.5	99.8615	0.138522
paired100	phylum	65	8	2	80	20		91.9573	3961	5.5	99.8613	0.138661
paired100	phylum	70	6	1	85.7143	14.2857	0.01,0.02,0.03	91.0102	3953	3.5	99.9115	0.088462
paired100	phylum	75	10	0.5	95.2381	4.7619	0.005	89.7742	3947	2.5	99.9367	0.063299
paired100	phylum	80	18	1	94.7368	5.26316		88.3254	3937	2	99.9492	0.050774
paired100	phylum	85	33	0	100	0	0.001	86.1551	3919	1	99.9745	0.02551
paired100	phylum	90	66	0	100	0		83.0115	3886	1	99.9743	0.025727
paired100	phylum	95	787	1	99.8731	0.126904		76.7714	3820	1	99.9738	0.026171
paired100	phylum	100	3033	0	100	0		47.1276	3033	0	100	0
paired120	genus	0	0	1	0	100	0.95	98.9531	3266	592.5	84.6443	15.3557
paired120	genus	5	1	4	20	80		98.6772	3266	591.5	84.6662	15.3338
paired120	genus	10	1	14	6.66667	93.3333		97.2321	3265	587.5	84.7502	15.2498
paired120	genus	15	0	24	0	100		93.7632	3264	573.5	85.0554	14.9446
paired120	genus	20	0	37	0	100		89.1252	3264	549.5	85.5907	14.4093
paired120	genus	25	5	45	10	90	0.85,0.9	84.5329	3264	512.5	86.4292	13.5708
paired120	genus	30	12	46	20.6897	79.3103	0.7,0.75,0.8	80.1816	3259	467.5	87.4547	12.5453
paired120	genus	35	14	37	27.451	72.549		76.3554	3247	421.5	88.5103	11.4897
paired120	genus	40	15	47	24.1935	75.8065		72.8274	3233	384.5	89.3711	10.6289
paired120	genus	45	26	44.5	36.8794	63.1206	0.55,0.6,0.65	69.5489	3218	337.5	90.5077	9.49234
paired120	genus	50	42	44	48.8372	51.1628	0.45,0.5	66.4807	3192	293	91.5925	8.40746
paired120	genus	55	42	37	53.1646	46.8354	0.4	63.764	3150	249	92.6743	7.32568
paired120	genus	60	51	34.5	59.6491	40.3509	0.35	61.3113	3108	212	93.6145	6.38554
paired120	genus	65	52	29	64.1975	35.8025	0.3	59.2274	3057	177.5	94.5123	5.48771
paired120	genus	70	59	24.5	70.6587	29.3413	0.25	57.0485	3005	148.5	95.2909	4.70905
paired120	genus	75	89	21	80.9091	19.0909	0.15,0.2	54.8299	2946	124	95.9609	4.03909
paired120	genus	80	119	20	85.6115	14.3885	0.1	52.4403	2857	103	96.5203	3.47973
paired120	genus	85	154	17	90.0585	9.94152	0.07,0.08,0.09	49.7748	2738	83	97.0578	2.94222
paired120	genus	90	245	19	92.803	7.19697	0.05,0.06	46.5242	2584	66	97.5094	2.49057
paired120	genus	95	1356	37	97.3439	2.65614	0.03,0.04	41.7057	2339	47	98.0302	1.96982
paired120	genus	100	983	10	98.993	1.00705	0.01,0.02	22.0265	983	10	98.993	1.00705
paired120	family	0	0	0	NA	NA	0.8	99.9543	3620.5	179.5	95.2763	4.72368
paired120	family	5	0	2	0	100		99.8788	3620.5	179.5	95.2763	4.72368
paired120	family	10	0	6	0	100		99.1212	3620.5	177.5	95.3265	4.67351
paired120	family	15	0	11	0	100		97.487	3620.5	171.5	95.4773	4.52268
paired120	family	20	1	12	7.69231	92.3077	0.75	94.8219	3620.5	160.5	95.7551	4.24491
paired120	family	25	2	13	13.3333	86.6667	0.7	91.8628	3619.5	148.5	96.0589	3.94108
paired120	family	30	7	17	29.1667	70.8333	0.55,0.6,0.65	89.2371	3617.5	135.5	96.3896	3.61044
paired120	family	35	8	14	36.3636	63.6364	0.5	86.5774	3610.5	118.5	96.8222	3.1778
paired120	family	40	12	16	42.8571	57.1429	0.45	83.8868	3602.5	104.5	97.181	2.81899
paired120	family	45	15	10	60	40	0.35,0.4	81.6156	3590.5	88.5	97.5945	2.40555
paired120	family	50	15	11	57.6923	42.3077	0.3	79.7384	3575.5	78.5	97.8517	2.14833
paired120	family	55	16	12	57.1429	42.8571		78.0659	3560.5	67.5	98.1395	1.86053
paired120	family	60	24	8	75	25	0.15,0.2,0.25	76.1483	3544.5	55.5	98.4583	1.54167
paired120	family	65	26	7	78.7879	21.2121		74.2897	3520.5	47.5	98.6687	1.33128
paired120	family	70	31	3	91.1765	8.82353	0.04,0.05,0.06,0.07,0.08,0.09,0.1	72.3806	3494.5	40.5	98.8543	1.14569
paired120	family	75	49	3	94.2308	5.76923	0.03	70.1308	3463.5	37.5	98.9289	1.07112
paired120	family	80	51.5	3	94.4954	5.50459		67.7135	3414.5	34.5	98.9997	1.00029
paired120	family	85	89	6	93.6842	6.31579		65.0797	3363	31.5	99.072	0.927972
paired120	family	90	189	6	96.9231	3.07692	0.02	61.6571	3274	25.5	99.2272	0.772844
paired120	family	95	1354.5	15.5	98.8686	1.13139	0.01	56.9718	3085	19.5	99.3719	0.62812
paired120	family	100	1730.5	4	99.7694	0.230614	0.001,0.005	36.3721	1730.5	4	99.7694	0.230614
paired120	order	0	0	0	NA	NA	0.7	99.9933	3877	82	97.9288	2.07123
paired120	order	5	0	0	NA	NA		99.9697	3877	82	97.9288	2.07123
paired120	order	10	0	1	0	100		99.6519	3877	82	97.9288	2.07123
paired120	order	15	0	6	0	100		98.7186	3877	81	97.9535	2.04649
paired120	order	20	1	7	12.5	87.5	0.65	97.26	3877	75	98.1022	1.89777
paired120	order	25	1	7	12.5	87.5	0.6	95.6182	3876	68	98.2759	1.72414
paired120	order	30	3	5	37.5	62.5	0.55	93.9455	3875	61	98.4502	1.5498
paired120	order	35	2	10	16.6667	83.3333		92.4849	3872	56	98.5743	1.42566
paired120	order	40	6	10	37.5	62.5	0.45,0.5	91.0422	3870	46	98.8253	1.17467
paired120	order	45	7	4	63.6364	36.3636	0.25,0.3,0.35,0.4	89.5426	3864	36	99.0769	0.923077
paired120	order	50	6	5	54.5455	45.4545		87.89	3857	32	99.1772	0.822834
paired120	order	55	8	4	66.6667	33.3333	0.2	86.3087	3851	27	99.3038	0.696235
paired120	order	60	8	4	66.6667	33.3333	0.15	84.7326	3843	23	99.4051	0.59493
paired120	order	65	14	2	87.5	12.5	0.07,0.08,0.09,0.1	83.1128	3835	19	99.507	0.492994
paired120	order	70	17	1	94.4444	5.55556	0.06	81.5978	3821	17	99.5571	0.442939
paired120	order	75	23	4	85.1852	14.8148		80.0905	3804	16	99.5812	0.418848
paired120	order	80	36	1	97.2973	2.7027	0.01,0.02,0.03,0.04,0.05	78.2417	3781	12	99.6836	0.316372
paired120	order	85	48	2	96	4		75.8103	3745	11	99.7071	0.292865
paired120	order	90	99	2	98.0198	1.9802	0.005	72.3284	3697	9	99.7572	0.242849
paired120	order	95	781	5	99.3639	0.636132		66.3448	3598	7	99.8058	0.194175
paired120	order	100	2817	2	99.9291	0.070947	0.001	43.8467	2817	2	99.9291	0.070947
paired120	class	0	0	0	NA	NA	0.5	99.9985	3936.5	38	99.0439	0.956095
paired120	class	5	0	0	NA	NA		99.9921	3936.5	38	99.0439	0.956095
paired120	class	10	0	0	NA	NA		99.808	3936.5	38	99.0439	0.956095
paired120	class	15	0	3	0	100	0.45	99.3213	3936.5	38	99.0439	0.956095
paired120	class	20	1	4	20	80		98.5284	3936.5	35	99.1187	0.881279
paired120	class	25	1	3	25	75		97.5782	3935.5	31	99.2185	0.781545
paired120	class	30	1	1	50	50	0.4	96.4847	3934.5	28	99.2934	0.706625
paired120	class	35	3	2	60	40		95.4284	3933.5	27	99.3183	0.681732
paired120	class	40	3	6	33.3333	66.6667		94.3874	3930.5	25	99.368	0.632031
paired120	class	45	4	5	44.4444	55.5556	0.35	93.1947	3927.5	19	99.5186	0.481439
paired120	class	50	4	2	66.6667	33.3333	0.3	92.182	3923.5	14	99.6444	0.355556
paired120	class	55	5	1	83.3333	16.6667		91.0711	3919.5	12	99.6948	0.305227
paired120	class	60	3	4	42.8571	57.1429		90.0193	3914.5	11	99.7198	0.280219
paired120	class	65	8	0	100	0	0.01,0.02,0.03,0.04,0.05,0.06,0.07,0.08,0.09,0.1,0.15,0.2,0.25	88.8384	3911.5	7	99.8214	0.17864
paired120	class	70	7	0	100	0		87.526	3903.5	7	99.821	0.179005
paired120	class	75	8	1	88.8889	11.1111		85.9845	3896.5	7	99.8207	0.179326
paired120	class	80	24	1	96	4	0.005	84.0966	3888.5	6	99.8459	0.154063
paired120	class	85	45	0	100	0		81.5597	3864.5	5	99.8708	0.129216
paired120	class	90	79	1	98.75	1.25		77.6907	3819.5	5	99.8693	0.130736
paired120	class	95	600.5	4	99.3383	0.661704		70.9851	3740.5	4	99.8932	0.106823
paired120	class	100	3140	0	100	0	0.001	48.6395	3140	0	100	0
paired120	phylum	0	0	0	NA	NA	0.3	100	3976.5	19	99.5245	0.475535
paired120	phylum	5	0	0	NA	NA		99.9995	3976.5	19	99.5245	0.475535
paired120	phylum	10	0	0	NA	NA		99.9248	3976.5	19	99.5245	0.475535
paired120	phylum	15	0	0	NA	NA		99.714	3976.5	19	99.5245	0.475535
paired120	phylum	20	0	0	NA	NA		99.3785	3976.5	19	99.5245	0.475535
paired120	phylum	25	0	2	0	100		98.8876	3976.5	19	99.5245	0.475535
paired120	phylum	30	1	0	100	0		98.2444	3976.5	17	99.5743	0.425692
paired120	phylum	35	3	1	75	25		97.5932	3975.5	17	99.5742	0.425798
paired120	phylum	40	2	4	33.3333	66.6667		96.8495	3972.5	16	99.5988	0.401153
paired120	phylum	45	1	2	33.3333	66.6667	0.2,0.25	95.9563	3970.5	12	99.6987	0.301318
paired120	phylum	50	3	2	60	40	0.15	95.1023	3969.5	10	99.7487	0.251288
paired120	phylum	55	4	2	66.6667	33.3333		94.2883	3966.5	8	99.7987	0.201283
paired120	phylum	60	1	1	50	50	0.1	93.4743	3962.5	6	99.8488	0.151191
paired120	phylum	65	3	1	75	25	0.08,0.09	92.7266	3961.5	5	99.8739	0.126056
paired120	phylum	70	1	1	50	50		91.9497	3958.5	4	99.8991	0.100946
paired120	phylum	75	4	2	66.6667	33.3333	0.05,0.06,0.07	91.062	3957.5	3	99.9243	0.075748
paired120	phylum	80	9	0	100	0	0.001,0.005,0.01,0.02,0.03,0.04	90.1115	3953.5	1	99.9747	0.025288
paired120	phylum	85	22	0	100	0		88.7893	3944.5	1	99.9747	0.025345
paired120	phylum	90	43.5	0	100	0		86.3266	3922.5	1	99.9745	0.025487
paired120	phylum	95	510	1	99.8043	0.195695		81.3883	3879	1	99.9742	0.025773
paired120	phylum	100	3369	0	100	0		56.2686	3369	0	100	0
