# Supplementary material for: Taxonomic Classification of Bacterial 16S rRNA Genes Using Short Sequencing Reads: Evaluation of Effective Study Designs
Source: PLoS One. 2013 Jan 7;8(1):e53608. doi: 10.1371/journal.pone.0053608 (PMC3538547; doi:10.1371/journal.pone.0053608)
Supplement: Table S6 — Summary of analyses for V4. For each sequencing configuration, taxonomic rank and bootstrap confidence value C, we provide the following information pertaining to the interval [C.C+4] (except for the case C = 100, in which the interval is of size 1): Interval_TP - median number of true predictions in leave-k-out tests (out of 100 repeats); Interval_FP - median number of false predictions in leave-k-out tests (out of 100 repeats); Interval_precision - precision in leave-k-out tests (%), calculated from Interval_TP and Interval_FP; Interval_FPR - false prediction rate in leave-k-out tests (%), calculated from Interval_TP and Interval_FP; threshold for FPR – FPR values for which the confidence value is suitable as a threshold (note that not all rows will contain this field, as we tested only a limited set of FPR values), each threshold is the median of 100 thresholds obtained for the same desired FPR from 100 repeats of the leave-k-out test. We also provide the following information for the interval [C.100]: Env_coverage - coverage of environmental sequences (%); Cumulative_TP - number of true predictions in leave-k-out tests, calculated from Interval_TP; Cumulative_FP - number of false predictions in leave-k-out tests, calculated from Interval_FP; Cumulative_precision – precision of leave-k-out tests (%), calculated from Cumulative_TP and Cumulative_FP; Cumulative_FPR – false prediction rate of leave-k-out tests (%), calculated from Cumulative_TP and Cumulative_FP. (XLS) [file pone.0053608.s012.xls]

## Sheet: Sheet1
Table S6. Summary of analyses for V4, for all experimental designs examined.
The table contains the following columns: • Sequencing_configuration • Rank • Confidence (the value of this column is referred to as ‘C’ in the description of subsequent columns) • Columns pertaining to the interval [C..C+4] (except for the case C=100, in which the interval is of size 1): o Interval_TP – median number of true predictions in leave-k-out tests (out of 100 repeats) o Interval_FP – m…
Sequencing_configuration	Rank	Confidence	Interval_TP	Interval_FP	Interval_precision	Interval_FPR	threshold for FPR	Env_coverage	Cumulative_TP	Cumulative_FP	Cumulative_precision	Cumulative_FPR
single100	genus	0	0	20	0	100	0.9	98.7117	6577.5	1547.5	80.9538	19.0462
single100	genus	5	7	37	15.9091	84.0909	0.8,0.85	97.7877	6577.5	1527.5	81.1536	18.8464
single100	genus	10	8	55.5	12.5984	87.4016		96.1665	6570.5	1490.5	81.5097	18.4903
single100	genus	15	20	78	20.4082	79.5918	0.75	94.3267	6562.5	1435	82.0569	17.9431
single100	genus	20	32	85	27.3504	72.6496	0.65,0.7	91.7593	6542.5	1357	82.8217	17.1783
single100	genus	25	44	89.5	32.9588	67.0412	0.6	88.8781	6510.5	1272	83.6556	16.3444
single100	genus	30	67	90	42.6752	57.3248	0.55	86.2882	6466.5	1182.5	84.5405	15.4595
single100	genus	35	93	117	44.2857	55.7143	0.5	83.4289	6399.5	1092.5	85.4178	14.5822
single100	genus	40	102.5	91	52.9716	47.0284	0.45	80.7289	6306.5	975.5	86.604	13.396
single100	genus	45	118	103	53.3937	46.6063		78.5541	6204	884.5	87.522	12.478
single100	genus	50	180	125	59.0164	40.9836	0.4	75.9754	6086	781.5	88.6203	11.3797
single100	genus	55	194	112	63.3987	36.6013	0.35	73.0521	5906	656.5	89.9962	10.0038
single100	genus	60	291	126	69.7842	30.2158	0.3	70.8663	5712	544.5	91.2971	8.70295
single100	genus	65	276	79	77.7465	22.2535	0.2,0.25	68.1562	5421	418.5	92.8333	7.16671
single100	genus	70	270.5	70	79.442	20.558		65.3845	5145	339.5	93.8098	6.19017
single100	genus	75	370.5	68.5	84.3964	15.6036	0.15	62.6139	4874.5	269.5	94.7609	5.23911
single100	genus	80	485.5	55	89.8242	10.1758	0.09,0.1	59.5925	4504	201	95.7279	4.27205
single100	genus	85	684	57	92.3077	7.69231	0.07,0.08	55.4498	4018.5	146	96.4942	3.50582
single100	genus	90	944	44	95.5466	4.45344	0.04,0.05,0.06	49.2797	3334.5	89	97.4003	2.59968
single100	genus	95	2029	43	97.9247	2.07529	0.02,0.03	41.5252	2390.5	45	98.1523	1.84767
single100	genus	100	361.5	2	99.4498	0.550206	0.001,0.005,0.01	6.2578	361.5	2	99.4498	0.550206
single100	family	0	0	3	0	100	0.7	99.6079	7601.5	426.5	94.6873	5.31266
single100	family	5	0	6	0	100		99.3084	7601.5	423.5	94.7227	5.27726
single100	family	10	3	13	18.75	81.25		98.433	7601.5	417.5	94.7936	5.20639
single100	family	15	6	23	20.6897	79.3103	0.65	97.2837	7598.5	404.5	94.9456	5.05436
single100	family	20	9	27	25	75		96.0385	7592.5	381.5	95.2157	4.7843
single100	family	25	19.5	23	45.8824	54.1176	0.45,0.5,0.55,0.6	94.6441	7583.5	354.5	95.5341	4.46586
single100	family	30	25.5	28	47.6636	52.3364		93.3196	7564	331.5	95.8014	4.19859
single100	family	35	37	29	56.0606	43.9394	0.35,0.4	91.516	7538.5	303.5	96.1298	3.87019
single100	family	40	47	30	61.039	38.961	0.3	90.4269	7501.5	274.5	96.4699	3.53009
single100	family	45	62	18.5	77.0186	22.9814	0.2,0.25	89.2909	7454.5	244.5	96.8243	3.17574
single100	family	50	73	22	76.8421	23.1579		87.9574	7392.5	226	97.0335	2.96646
single100	family	55	95	20	82.6087	17.3913	0.15	86.5561	7319.5	204	97.2885	2.7115
single100	family	60	120.5	30	80.0664	19.9336		84.6835	7224.5	184	97.5164	2.48363
single100	family	65	168	24	87.5	12.5	0.1	82.8326	7104	154	97.8782	2.1218
single100	family	70	199	27	88.0531	11.9469	0.09	80.3754	6936	130	98.1602	1.8398
single100	family	75	234	28	89.313	10.687	0.08	77.365	6737	103	98.4942	1.50585
single100	family	80	352	15	95.9128	4.08719	0.04,0.05,0.06,0.07	74.3029	6503	75	98.8598	1.14016
single100	family	85	536	25	95.5437	4.45633		70.6268	6151	60	99.034	0.966028
single100	family	90	994	7	99.3007	0.699301	0.005,0.01,0.02,0.03	65.7249	5615	35	99.3805	0.619469
single100	family	95	3656	26	99.2939	0.706138		56.6654	4621	28	99.3977	0.60228
single100	family	100	965	2	99.7932	0.206825	0.001	11.8729	965	2	99.7932	0.206825
single100	order	0	0	0	NA	NA	0.7	99.8238	8150	158	98.0982	1.90178
single100	order	5	0	2	0	100		99.727	8150	158	98.0982	1.90178
single100	order	10	1	7	12.5	87.5		99.2521	8150	156	98.1218	1.87816
single100	order	15	1	12	7.69231	92.3077		98.5666	8149	149	98.2044	1.79561
single100	order	20	3	16	15.7895	84.2105	0.65	97.7899	8148	137	98.3464	1.65359
single100	order	25	5	16	23.8095	76.1905	0.55,0.6	96.876	8145	121	98.5362	1.46383
single100	order	30	10	17	37.037	62.963	0.5	95.9123	8140	105	98.7265	1.2735
single100	order	35	14	13	51.8519	48.1481	0.35,0.4,0.45	94.9584	8130	88	98.9292	1.07082
single100	order	40	24	9	72.7273	27.2727	0.15,0.2,0.25,0.3	94.0207	8116	75	99.0844	0.915639
single100	order	45	20.5	6	77.3585	22.6415		93.1983	8092	66	99.191	0.809022
single100	order	50	34	7	82.9268	17.0732	0.09,0.1	92.1703	8071.5	60	99.2621	0.737871
single100	order	55	44	6	88	12	0.06,0.07,0.08	91.3614	8037.5	53	99.3449	0.655089
single100	order	60	57	2	96.6102	3.38983	0.05	90.3679	7993.5	47	99.4155	0.584541
single100	order	65	79	5	94.0476	5.95238		89.4985	7936.5	45	99.4362	0.563804
single100	order	70	83	4	95.4023	4.5977		88.4999	7857.5	40	99.4935	0.506489
single100	order	75	118.5	11	91.5058	8.49421		87.3003	7774.5	36	99.5391	0.460918
single100	order	80	195	5	97.5	2.5	0.01,0.02,0.03,0.04	85.2504	7656	25	99.6745	0.325478
single100	order	85	337	6	98.2507	1.74927		82.6782	7461	20	99.7327	0.267344
single100	order	90	678	0	100	0	0.005	78.3991	7124	14	99.8039	0.196133
single100	order	95	3466.5	11	99.6837	0.316319		71.5644	6446	14	99.7833	0.216718
single100	order	100	2979.5	3	99.8994	0.100587	0.001	31.4762	2979.5	3	99.8994	0.100587
single100	class	0	0	0	NA	NA	0.75	99.9978	8272	67	99.1965	0.803454
single100	class	5	0	0	NA	NA		99.9592	8272	67	99.1965	0.803454
single100	class	10	0	2	0	100		99.7169	8272	67	99.1965	0.803454
single100	class	15	0	6	0	100		99.374	8272	65	99.2203	0.779657
single100	class	20	0	9	0	100		98.8839	8272	59	99.2918	0.708198
single100	class	25	0	7	0	100	0.7	98.2191	8272	50	99.3992	0.600817
single100	class	30	1	5	16.6667	83.3333	0.45,0.5,0.55,0.6,0.65	97.4456	8272	43	99.4829	0.517138
single100	class	35	8	4	66.6667	33.3333	0.2,0.25,0.3,0.35,0.4	96.7708	8271	38	99.5427	0.457335
single100	class	40	8	5	61.5385	38.4615		96.0779	8263	34	99.5902	0.409787
single100	class	45	7	1	87.5	12.5	0.09,0.1,0.15	95.468	8255	29	99.6499	0.350072
single100	class	50	18	1	94.7368	5.26316		94.8664	8248	28	99.6617	0.338328
single100	class	55	21	4	84	16		94.2113	8230	27	99.673	0.326995
single100	class	60	20	2	90.9091	9.09091		93.5267	8209	23	99.7206	0.279397
single100	class	65	30	1	96.7742	3.22581		92.9162	8189	21	99.7442	0.255786
single100	class	70	31	1	96.875	3.125		92.1101	8159	20	99.7555	0.244529
single100	class	75	45	8	84.9057	15.0943		91.0578	8128	19	99.7668	0.233215
single100	class	80	72	3	96	4	0.02,0.03,0.04,0.05,0.06,0.07,0.08	89.8216	8083	11	99.8641	0.135903
single100	class	85	103	0	100	0	0.001,0.005,0.01	88.2466	8011	8	99.9002	0.099763
single100	class	90	251.5	1	99.604	0.39604		85.4373	7908	8	99.8989	0.101061
single100	class	95	3283	5	99.8479	0.152068		80.6615	7656.5	7	99.9087	0.091342
single100	class	100	4373.5	2	99.9543	0.045709		47.3574	4373.5	2	99.9543	0.045709
single100	phylum	0	0	0	NA	NA	0.5	100	8342	31	99.6298	0.370238
single100	phylum	5	0	0	NA	NA		99.9858	8342	31	99.6298	0.370238
single100	phylum	10	0	0	NA	NA		99.9148	8342	31	99.6298	0.370238
single100	phylum	15	0	3	0	100		99.6966	8342	31	99.6298	0.370238
single100	phylum	20	0	3	0	100		99.4078	8342	28	99.6655	0.334528
single100	phylum	25	0	3	0	100	0.4,0.45	99.1173	8342	25	99.7012	0.298793
single100	phylum	30	1	2	33.3333	66.6667	0.3,0.35	98.738	8342	22	99.737	0.263032
single100	phylum	35	5	2	71.4286	28.5714		98.3306	8341	20	99.7608	0.239206
single100	phylum	40	3	4	42.8571	57.1429		97.9297	8336	18	99.7845	0.215466
single100	phylum	45	5	3	62.5	37.5	0.1,0.15,0.2,0.25	97.4834	8333	14	99.8323	0.167725
single100	phylum	50	9	0	100	0	0.06,0.07,0.08,0.09	96.9766	8328	11	99.8681	0.13191
single100	phylum	55	12	2	85.7143	14.2857		96.3813	8319	11	99.8679	0.132053
single100	phylum	60	14	3	82.3529	17.6471		95.7712	8307	9	99.8918	0.108225
single100	phylum	65	13	2	86.6667	13.3333	0.03,0.04,0.05	95.2959	8293	6	99.9277	0.072298
single100	phylum	70	17	0	100	0	0.005,0.01,0.02	94.64	8280	4	99.9517	0.048286
single100	phylum	75	31	1	96.875	3.125		93.7921	8263	4	99.9516	0.048385
single100	phylum	80	50	0	100	0	0.001	92.9045	8232	3	99.9636	0.03643
single100	phylum	85	66	0	100	0		91.7605	8182	3	99.9633	0.036652
single100	phylum	90	147	0	100	0		89.7177	8116	3	99.963	0.03695
single100	phylum	95	1726	1	99.9421	0.057904		85.5259	7969	3	99.9624	0.037632
single100	phylum	100	6243	2	99.968	0.032026		61.358	6243	2	99.968	0.032026
single120	genus	0	2	8	20	80	0.8	98.8709	6723.5	1407	82.6948	17.3052
single120	genus	5	3	23	11.5385	88.4615		98.2323	6721.5	1399	82.772	17.228
single120	genus	10	10	39	20.4082	79.5918		96.9579	6718.5	1376	83.0008	16.9992
single120	genus	15	15	73	17.0455	82.9545		95.1234	6708.5	1337	83.382	16.618
single120	genus	20	16	59	21.3333	78.6667	0.7,0.75	93.1483	6693.5	1264	84.1156	15.8844
single120	genus	25	37	73	33.6364	66.3636	0.6,0.65	90.5654	6677.5	1205	84.713	15.287
single120	genus	30	49	64	43.3628	56.6372	0.55	88.1303	6640.5	1132	85.4358	14.5642
single120	genus	35	60	72	45.4545	54.5455		86.1309	6591.5	1068	86.0565	13.9435
single120	genus	40	69	92	42.8571	57.1429		83.5457	6531.5	996	86.7685	13.2315
single120	genus	45	75	92	44.9102	55.0898	0.5	81.6329	6462.5	904	87.7282	12.2718
single120	genus	50	86	87	49.711	50.289	0.45	79.7347	6387.5	812	88.7214	11.2786
single120	genus	55	159	97	62.1094	37.8906	0.4	77.3167	6301.5	725	89.6819	10.3181
single120	genus	60	148	105	58.498	41.502		75.4863	6142.5	628	90.7245	9.27553
single120	genus	65	154	87	63.9004	36.0996	0.35	73.6449	5994.5	523	91.9755	8.02455
single120	genus	70	210	81	72.1649	27.8351	0.25,0.3	71.9219	5840.5	436	93.0535	6.94655
single120	genus	75	225.5	77	74.5455	25.4545		70.1561	5630.5	355	94.069	5.931
single120	genus	80	342	54	86.3636	13.6364	0.15,0.2	67.655	5405	278	95.1082	4.89178
single120	genus	85	448	55	89.0656	10.9344	0.09,0.1	64.1675	5063	224	95.7632	4.23681
single120	genus	90	804	54	93.7063	6.29371	0.05,0.06,0.07,0.08	58.8219	4615	169	96.4674	3.53261
single120	genus	95	2900	102	96.6023	3.39773	0.03,0.04	52.7247	3811	115	97.0708	2.92919
single120	genus	100	911	13	98.5931	1.40693	0.01,0.02	17.5281	911	13	98.5931	1.40693
single120	family	0	0	2	0	100	0.8	99.6056	7671.5	348	95.6606	4.33942
single120	family	5	0	6.5	0	100		99.35	7671.5	346	95.6844	4.31556
single120	family	10	1	10	9.09091	90.9091		98.5338	7671.5	339.5	95.7621	4.23792
single120	family	15	2	24	7.69231	92.3077		97.5767	7670.5	329.5	95.8812	4.11875
single120	family	20	8	15	34.7826	65.2174	0.5,0.55,0.6,0.65,0.7,0.75	96.2904	7668.5	305.5	96.1688	3.8312
single120	family	25	15.5	17	47.6923	52.3077	0.4,0.45	95.1159	7660.5	290.5	96.3464	3.65363
single120	family	30	25	17	59.5238	40.4762	0.3,0.35	93.8757	7645	273.5	96.5461	3.45394
single120	family	35	25	16	60.9756	39.0244		92.8016	7620	256.5	96.7435	3.25652
single120	family	40	40	17	70.1754	29.8246		91.7468	7595	240.5	96.9306	3.06936
single120	family	45	34	14	70.8333	29.1667		90.6818	7555	223.5	97.1267	2.87331
single120	family	50	44	22.5	66.1654	33.8346		89.65	7521	209.5	97.29	2.71005
single120	family	55	50	22	69.4444	30.5556	0.25	87.4797	7477	187	97.56	2.43998
single120	family	60	68	24	73.913	26.087	0.2	85.9853	7427	165	97.8267	2.17334
single120	family	65	82	20	80.3922	19.6078	0.15	84.5461	7359	141	98.12	1.88
single120	family	70	112	20	84.8485	15.1515		83.2145	7277	121	98.3644	1.63558
single120	family	75	127	30	80.8917	19.1083		81.4957	7165	101	98.61	1.39004
single120	family	80	211	15	93.3628	6.63717	0.05,0.06,0.07,0.08,0.09,0.1	79.5218	7038	71	99.0013	0.998734
single120	family	85	325	14	95.8702	4.12979	0.03,0.04	75.9498	6827	56	99.1864	0.813599
single120	family	90	554.5	10	98.2285	1.77148	0.01,0.02	71.9621	6502	42	99.3582	0.641809
single120	family	95	3730	19	99.4932	0.506802	0.005	64.6375	5947.5	32	99.4648	0.535162
single120	family	100	2217.5	13	99.4172	0.582829		26.2917	2217.5	13	99.4172	0.582829
single120	order	0	0	0	NA	NA	0.85	99.8324	8179.5	120	98.5541	1.44587
single120	order	5	0	2	0	100		99.7346	8179.5	120	98.5541	1.44587
single120	order	10	0	4	0	100		99.2393	8179.5	118	98.5779	1.42212
single120	order	15	1	15	6.25	93.75		98.6348	8179.5	114	98.6254	1.37457
single120	order	20	0	15	0	100		97.8452	8178.5	99	98.804	1.19601
single120	order	25	5	10	33.3333	66.6667	0.45,0.5,0.55,0.6,0.65,0.7,0.75,0.8	96.9574	8178.5	84	98.9834	1.01664
single120	order	30	16	9	64	36	0.3,0.35,0.4	96.0814	8173.5	74	99.1028	0.897242
single120	order	35	10	8	55.5556	44.4444		95.1727	8157.5	65	99.2095	0.790514
single120	order	40	9	9	50	50		94.3709	8147.5	57	99.3053	0.694741
single120	order	45	14	5	73.6842	26.3158	0.15,0.2,0.25	93.6399	8138.5	48	99.4137	0.586331
single120	order	50	19.5	5	79.5918	20.4082	0.1	92.9706	8124.5	43	99.4735	0.526477
single120	order	55	20	3	86.9565	13.0435	0.06,0.07,0.08,0.09	92.2663	8105	38	99.5333	0.466658
single120	order	60	35	4	89.7436	10.2564	0.05	91.4725	8085	35	99.569	0.431034
single120	order	65	52	4	92.8571	7.14286	0.04	90.655	8050	31	99.6164	0.383616
single120	order	70	63	5	92.6471	7.35294	0.03	89.7889	7998	27	99.6636	0.336449
single120	order	75	64	4	94.1176	5.88235	0.02	88.8028	7935	22	99.7235	0.276486
single120	order	80	93	1	98.9362	1.06383	0.005,0.01	87.6278	7871	18	99.7718	0.228166
single120	order	85	147	1	99.3243	0.675676		85.8959	7778	17	99.7819	0.218089
single120	order	90	338	1	99.705	0.294985		83.561	7631	16	99.7908	0.209232
single120	order	95	2819	10	99.6465	0.353482		79.4831	7293	15	99.7947	0.205255
single120	order	100	4474	5	99.8884	0.111632	0.001	49.9252	4474	5	99.8884	0.111632
single120	class	0	0	0	NA	NA	0.65	99.9984	8289.5	52	99.3766	0.623389
single120	class	5	0	2	0	100		99.9695	8289.5	52	99.3766	0.623389
single120	class	10	0	1	0	100		99.6584	8289.5	50	99.4004	0.599556
single120	class	15	0	4	0	100		99.3042	8289.5	49	99.4124	0.587636
single120	class	20	1	8	11.1111	88.8889		98.8457	8289.5	45	99.4601	0.539924
single120	class	25	1	6	14.2857	85.7143	0.5,0.55,0.6	98.247	8288.5	37	99.5556	0.444418
single120	class	30	13	5	72.2222	27.7778	0.2,0.25,0.3,0.35,0.4,0.45	97.5574	8287.5	31	99.6273	0.372663
single120	class	35	8	2	80	20		96.7976	8274.5	26	99.6868	0.313234
single120	class	40	8	4	66.6667	33.3333		96.23	8266.5	24	99.7105	0.289488
single120	class	45	8	4	66.6667	33.3333	0.15	95.6022	8258.5	20	99.7584	0.24159
single120	class	50	9	2	81.8182	18.1818	0.05,0.06,0.07,0.08,0.09,0.1	94.9111	8250.5	16	99.8064	0.193552
single120	class	55	9	2	81.8182	18.1818	0.04	94.269	8241.5	14	99.8304	0.169584
single120	class	60	19	1	95	5	0.03	93.6026	8232.5	12	99.8544	0.145552
single120	class	65	17	2	89.4737	10.5263		92.9869	8213.5	11	99.8663	0.133747
single120	class	70	32	0	100	0	0.005,0.01,0.02	92.2421	8196.5	9	99.8903	0.109683
single120	class	75	41	0	100	0	0.001	91.3929	8164.5	9	99.8899	0.110112
single120	class	80	52	1	98.1132	1.88679		90.2388	8123.5	9	99.8893	0.110667
single120	class	85	66.5	1	98.5185	1.48148		88.9508	8071.5	8	99.901	0.099016
single120	class	90	165	0	100	0		87.0445	8005	7	99.9126	0.087369
single120	class	95	1689	2	99.8817	0.118273		83.899	7840	7	99.9108	0.089206
single120	class	100	6151	5	99.9188	0.081222		63.2234	6151	5	99.9188	0.081222
single120	phylum	0	0	0	NA	NA	0.5	100	8339	35	99.582	0.41796
single120	phylum	5	0	1	0	100		99.9823	8339	35	99.582	0.41796
single120	phylum	10	0	2	0	100		99.8672	8339	34	99.5939	0.406067
single120	phylum	15	0	3	0	100		99.6719	8339	32	99.6177	0.382272
single120	phylum	20	0	4	0	100		99.3557	8339	29	99.6534	0.346558
single120	phylum	25	0	3	0	100	0.4,0.45	99.0539	8339	25	99.7011	0.2989
single120	phylum	30	2	4	33.3333	66.6667	0.3,0.35	98.6814	8339	22	99.7369	0.263126
single120	phylum	35	5	2	71.4286	28.5714		98.2767	8337	18	99.7846	0.21544
single120	phylum	40	5	1	83.3333	16.6667		97.8956	8332	16	99.8083	0.191663
single120	phylum	45	3	4	42.8571	57.1429		97.4801	8327	15	99.8202	0.179813
single120	phylum	50	8	4	66.6667	33.3333	0.15,0.2,0.25	96.9033	8324	11	99.868	0.131974
single120	phylum	55	7	2	77.7778	22.2222	0.05,0.06,0.07,0.08,0.09,0.1	96.3653	8316	7	99.9159	0.084104
single120	phylum	60	8	1	88.8889	11.1111	0.01,0.02,0.03,0.04	95.9015	8309	5	99.9399	0.06014
single120	phylum	65	12	0	100	0	0.005	95.3696	8301	4	99.9518	0.048164
single120	phylum	70	15	0	100	0		94.8279	8289	4	99.9518	0.048233
single120	phylum	75	23	1	95.8333	4.16667		94.2008	8274	4	99.9517	0.048321
single120	phylum	80	33	0	100	0	0.001	93.3548	8251	3	99.9637	0.036346
single120	phylum	85	44	0	100	0		92.3028	8218	3	99.9635	0.036492
single120	phylum	90	109.5	0	100	0		90.6115	8174	3	99.9633	0.036688
single120	phylum	95	1104	1	99.9095	0.090498		87.5948	8064.5	3	99.9628	0.037186
single120	phylum	100	6960.5	2	99.9713	0.028725		69.503	6960.5	2	99.9713	0.028725
paired100	genus	0	1	7	12.5	87.5	0.75	99.299	7036	1097.5	86.5064	13.4936
paired100	genus	5	3	11	21.4286	78.5714		99.0749	7035	1090.5	86.5793	13.4207
paired100	genus	10	4	25	13.7931	86.2069		98.1351	7032	1079.5	86.6917	13.3083
paired100	genus	15	15	35	30	70	0.65,0.7	95.9907	7028	1054.5	86.9533	13.0467
paired100	genus	20	11	33	25	75		94.2253	7013	1019.5	87.3078	12.6922
paired100	genus	25	26	61	29.8851	70.1149		92.1774	7002	986.5	87.651	12.349
paired100	genus	30	29	52	35.8025	64.1975	0.6	89.7155	6976	925.5	88.287	11.713
paired100	genus	35	39	57	40.625	59.375	0.55	87.8243	6947	873.5	88.8306	11.1694
paired100	genus	40	51	77	39.8438	60.1562		86.1303	6908	816.5	89.4297	10.5703
paired100	genus	45	61	69	46.9231	53.0769	0.5	84.3934	6857	739.5	90.2653	9.73475
paired100	genus	50	88	71	55.3459	44.6541	0.45	82.7824	6796	670.5	91.0199	8.98011
paired100	genus	55	115.5	106.5	52.027	47.973		81.2794	6708	599.5	91.7961	8.2039
paired100	genus	60	114	71	61.6216	38.3784	0.35,0.4	79.2083	6592.5	493	93.0421	6.95787
paired100	genus	65	125	51	71.0227	28.9773	0.3	77.3025	6478.5	422	93.8845	6.1155
paired100	genus	70	155	66	70.1357	29.8643	0.25	75.8275	6353.5	371	94.4829	5.51714
paired100	genus	75	220	60	78.5714	21.4286	0.2	74.2509	6198.5	305	95.3102	4.68978
paired100	genus	80	285	53	84.3195	15.6805	0.15	72.2839	5978.5	245	96.0633	3.93669
paired100	genus	85	416	36	92.0354	7.9646	0.07,0.08,0.09,0.1	70.3127	5693.5	192	96.7377	3.26226
paired100	genus	90	721	61	92.1995	7.80051		67.0403	5277.5	156	97.1289	2.87108
paired100	genus	95	3011	78	97.4749	2.52509	0.03,0.04,0.05,0.06	62.004	4556.5	95	97.9576	2.04235
paired100	genus	100	1545.5	17	98.912	1.088	0.01,0.02	32.7631	1545.5	17	98.912	1.088
paired100	family	0	0	2	0	100	0.75	99.6522	7817.5	224	97.2144	2.78555
paired100	family	5	1	3	25	75		99.5945	7817.5	222	97.2386	2.76137
paired100	family	10	0	7.5	0	100		99.2009	7816.5	219	97.2746	2.72541
paired100	family	15	2	11	15.3846	84.6154		98.4581	7816.5	211.5	97.3655	2.63453
paired100	family	20	0	10	0	100		96.8125	7814.5	200.5	97.4984	2.50156
paired100	family	25	4	12	25	75	0.55,0.6,0.65,0.7	95.5841	7814.5	190.5	97.6202	2.37976
paired100	family	30	5	11	31.25	68.75	0.5	94.683	7810.5	178.5	97.7657	2.23432
paired100	family	35	6	9	40	60	0.4,0.45	93.8461	7805.5	167.5	97.8992	2.10084
paired100	family	40	11	10	52.381	47.619	0.3,0.35	93.1236	7799.5	158.5	98.0083	1.99171
paired100	family	45	25	14	64.1026	35.8974	0.25	92.4376	7788.5	148.5	98.129	1.87098
paired100	family	50	24	10	70.5882	29.4118	0.2	91.7705	7763.5	134.5	98.297	1.70296
paired100	family	55	35	10	77.7778	22.2222		91.1353	7739.5	124.5	98.4168	1.58316
paired100	family	60	38	9	80.8511	19.1489	0.15	90.4817	7704.5	114.5	98.5356	1.46438
paired100	family	65	46	14	76.6667	23.3333		89.7288	7666.5	105.5	98.6426	1.35744
paired100	family	70	62	12	83.7838	16.2162	0.1	88.9421	7620.5	91.5	98.8135	1.18646
paired100	family	75	70	10.5	86.9565	13.0435	0.08,0.09	87.9231	7558.5	79.5	98.9592	1.04085
paired100	family	80	101	12	89.3805	10.6195	0.07	86.6899	7488.5	69	99.087	0.913
paired100	family	85	160.5	10	94.1349	5.8651	0.04,0.05,0.06	84.5095	7387.5	57	99.2343	0.765666
paired100	family	90	331	8	97.6401	2.35988	0.02,0.03	81.258	7227	47	99.3539	0.646137
paired100	family	95	3325	26	99.2241	0.775888	0.01	77.0594	6896	39	99.4376	0.562365
paired100	family	100	3571	13	99.6373	0.362723	0.005	47.4595	3571	13	99.6373	0.362723
paired100	order	0	0	0	NA	NA	0.7	99.8622	8221	82	99.0124	0.987595
paired100	order	5	0	0	NA	NA		99.845	8221	82	99.0124	0.987595
paired100	order	10	0	7	0	100		99.7154	8221	82	99.0124	0.987595
paired100	order	15	1	6	14.2857	85.7143	0.65	99.3603	8221	75	99.096	0.90405
paired100	order	20	0	5	0	100		98.6745	8220	69	99.1676	0.832429
paired100	order	25	2	6	25	75		97.7236	8220	64	99.2274	0.772574
paired100	order	30	1	8	11.1111	88.8889		97.0234	8218	58	99.2992	0.700822
paired100	order	35	0	5	0	100	0.55,0.6	96.4493	8217	50	99.3952	0.604814
paired100	order	40	5	3	62.5	37.5	0.2,0.25,0.3,0.35,0.4,0.45,0.5	95.9378	8217	45	99.4553	0.544662
paired100	order	45	9	5	64.2857	35.7143		95.4291	8212	42	99.4912	0.508844
paired100	order	50	11	2	84.6154	15.3846		94.92	8203	37	99.551	0.449029
paired100	order	55	13	2	86.6667	13.3333		94.4421	8192	35	99.5746	0.425428
paired100	order	60	8	5	61.5385	38.4615		93.9278	8179	33	99.5981	0.401851
paired100	order	65	14	3	82.3529	17.6471	0.06,0.07,0.08,0.09,0.1,0.15	93.3907	8171	28	99.6585	0.341505
paired100	order	70	28	2	93.3333	6.66667	0.03,0.04,0.05	92.8863	8157	25	99.6945	0.305549
paired100	order	75	28	1	96.5517	3.44828		92.3029	8129	23	99.7179	0.282139
paired100	order	80	49	2	96.0784	3.92157		91.4526	8101	22	99.7292	0.270836
paired100	order	85	57	4	93.4426	6.55738		90.6275	8052	20	99.7522	0.24777
paired100	order	90	163	1	99.3902	0.609756	0.005,0.01,0.02	89.2185	7995	16	99.8003	0.199725
paired100	order	95	2064	6	99.7101	0.289855		86.9827	7832	15	99.8088	0.191156
paired100	order	100	5768	9	99.8442	0.15579	0.001	64.017	5768	9	99.8442	0.15579
paired100	class	0	0	0	NA	NA	0.55	99.9979	8300	41	99.5085	0.491548
paired100	class	5	0	0	NA	NA		99.9907	8300	41	99.5085	0.491548
paired100	class	10	0	4	0	100		99.9441	8300	41	99.5085	0.491548
paired100	class	15	0	3	0	100	0.5	99.7611	8300	37	99.5562	0.443805
paired100	class	20	1	3	25	75		99.4743	8300	34	99.592	0.407967
paired100	class	25	1	2	33.3333	66.6667		99.0145	8299	31	99.6279	0.372149
paired100	class	30	0	4	0	100		98.5032	8298	29	99.6517	0.348265
paired100	class	35	1	1	50	50	0.2,0.25,0.3,0.35,0.4,0.45	98.0692	8298	25	99.6996	0.300372
paired100	class	40	3	1	75	25	0.15	97.7072	8297	24	99.7116	0.288427
paired100	class	45	4	3	57.1429	42.8571		97.2826	8294	23	99.7235	0.276542
paired100	class	50	8	3	72.7273	27.2727	0.08,0.09,0.1	96.8311	8290	20	99.7593	0.240674
paired100	class	55	8	1	88.8889	11.1111	0.07	96.3527	8282	17	99.7952	0.204844
paired100	class	60	9	2	81.8182	18.1818		95.9514	8274	16	99.807	0.193004
paired100	class	65	4	2	66.6667	33.3333	0.06	95.5956	8265	14	99.8309	0.169103
paired100	class	70	13	0	100	0	0.02,0.03,0.04,0.05	95.1268	8261	12	99.855	0.14505
paired100	class	75	20	1	95.2381	4.7619		94.6083	8248	12	99.8547	0.145278
paired100	class	80	22	2	91.6667	8.33333		93.9365	8228	11	99.8665	0.133511
paired100	class	85	30	1	96.7742	3.22581	0.01	93.2357	8206	9	99.8904	0.109556
paired100	class	90	65	2	97.0149	2.98508		92.088	8176	8	99.9022	0.097752
paired100	class	95	859	1	99.8837	0.116279	0.001,0.005	90.1194	8111	6	99.9261	0.073919
paired100	class	100	7252	5	99.9311	0.068899		74.3467	7252	5	99.9311	0.068899
paired100	phylum	0	0	0	NA	NA	0.4	100	8358.5	17	99.797	0.202973
paired100	phylum	5	0	0	NA	NA		99.9961	8358.5	17	99.797	0.202973
paired100	phylum	10	0	2	0	100		99.965	8358.5	17	99.797	0.202973
paired100	phylum	15	0	2	0	100	0.25,0.3,0.35	99.8715	8358.5	15	99.8209	0.179137
paired100	phylum	20	1	0	100	0		99.728	8358.5	13	99.8447	0.155289
paired100	phylum	25	1	1	50	50		99.455	8357.5	13	99.8447	0.155307
paired100	phylum	30	0	2	0	100		99.1801	8356.5	12	99.8566	0.143395
paired100	phylum	35	1	2	33.3333	66.6667	0.15,0.2	98.8824	8356.5	10	99.8805	0.119524
paired100	phylum	40	2	1	66.6667	33.3333	0.08,0.09,0.1	98.6052	8355.5	8	99.9043	0.095654
paired100	phylum	45	2	1	66.6667	33.3333	0.03,0.04,0.05,0.06,0.07	98.3258	8353.5	7	99.9163	0.083727
paired100	phylum	50	2	1	66.6667	33.3333		98.0241	8351.5	6	99.9282	0.071792
paired100	phylum	55	3	1	75	25	0.02	97.702	8349.5	5	99.9402	0.059848
paired100	phylum	60	5	0	100	0		97.3505	8346.5	4	99.9521	0.047901
paired100	phylum	65	3	1	75	25		97.0675	8341.5	4	99.9521	0.04793
paired100	phylum	70	5	0	100	0	0.001,0.005,0.01	96.7022	8338.5	3	99.964	0.035965
paired100	phylum	75	10	0	100	0		96.2888	8333.5	3	99.964	0.035986
paired100	phylum	80	15	0	100	0		95.8099	8323.5	3	99.964	0.03603
paired100	phylum	85	17	0	100	0		95.2281	8308.5	3	99.9639	0.036095
paired100	phylum	90	45	0	100	0		94.3794	8291.5	3	99.9638	0.036169
paired100	phylum	95	553.5	0	100	0		92.7186	8246.5	3	99.9636	0.036366
paired100	phylum	100	7693	3	99.961	0.038981		78.0776	7693	3	99.961	0.038981
paired120	genus	0	0	4	0	100	0.85	99.2944	7092.5	1047	87.1368	12.8632
paired120	genus	5	0	10	0	100		99.1171	7092.5	1043	87.1796	12.8204
paired120	genus	10	1	22.5	4.25532	95.7447		98.4578	7092.5	1033	87.2869	12.7131
paired120	genus	15	2	29.5	6.34921	93.6508		97.3386	7091.5	1010.5	87.5278	12.4722
paired120	genus	20	8	33	19.5122	80.4878	0.75,0.8	95.727	7089.5	981	87.8446	12.1554
paired120	genus	25	9	42	17.6471	82.3529		94.221	7081.5	948	88.1935	11.8065
paired120	genus	30	20	43	31.746	68.254	0.7	91.8588	7072.5	906	88.6445	11.3555
paired120	genus	35	21	68	23.5955	76.4045		90.1304	7052.5	863	89.0973	10.9027
paired120	genus	40	29	61	32.2222	67.7778	0.6,0.65	88.3793	7031.5	795	89.8422	10.1578
paired120	genus	45	56	55	50.4504	49.5496	0.5,0.55	86.7551	7002.5	734	90.5125	9.48749
paired120	genus	50	69	75	47.9167	52.0833		85.0519	6946.5	679	91.0957	8.90433
paired120	genus	55	82	78	51.25	48.75	0.45	83.1979	6877.5	604	91.9268	8.07325
paired120	genus	60	119	57	67.6136	32.3864	0.3,0.35,0.4	81.6942	6795.5	526	92.8157	7.18432
paired120	genus	65	112.5	52	68.3891	31.6109		80.4536	6676.5	469	93.4364	6.56357
paired120	genus	70	133	62	68.2051	31.7949		78.9721	6564	417	94.0266	5.97336
paired120	genus	75	166	58	74.1071	25.8929	0.25	77.0096	6431	355	94.7686	5.23136
paired120	genus	80	208	54	79.3893	20.6107	0.2	75.5918	6265	297	95.4739	4.52606
paired120	genus	85	293.5	57	83.7375	16.2625	0.15	73.0135	6057	243	96.1429	3.85714
paired120	genus	90	541.5	49	91.7019	8.29805	0.07,0.08,0.09,0.1	70.6074	5763.5	186	96.8737	3.12631
paired120	genus	95	2884	101	96.6164	3.38359	0.03,0.04,0.05,0.06	67.0828	5222	137	97.4436	2.55645
paired120	genus	100	2338	36	98.4836	1.51643	0.02	42.6493	2338	36	98.4836	1.51643
paired120	family	0	0	0	NA	NA	0.75	99.6207	7826	212	97.3625	2.63747
paired120	family	5	0	1	0	100		99.5506	7826	212	97.3625	2.63747
paired120	family	10	2	6	25	75		99.2808	7826	211	97.3746	2.62536
paired120	family	15	0	6	0	100		98.6872	7824	205	97.4468	2.55324
paired120	family	20	1	11	8.33333	91.6667		97.7408	7824	199	97.5196	2.48037
paired120	family	25	2	11	15.3846	84.6154	0.65,0.7	96.8594	7823	188	97.6532	2.34677
paired120	family	30	5	8	38.4615	61.5385	0.6	95.8267	7821	177	97.7869	2.21305
paired120	family	35	3	14	17.6471	82.3529		94.4212	7816	169	97.8835	2.11647
paired120	family	40	8	12	40	60	0.4,0.45,0.5,0.55	93.6329	7813	155	98.0547	1.94528
paired120	family	45	11	11	50	50	0.35	92.8577	7805	143	98.2008	1.7992
paired120	family	50	19	10	65.5172	34.4828	0.3	92.1218	7794	132	98.3346	1.66541
paired120	family	55	21	13	61.7647	38.2353	0.25	91.4661	7775	122	98.4551	1.54489
paired120	family	60	38	15	71.6981	28.3019	0.2	90.7878	7754	109	98.6138	1.38624
paired120	family	65	40.5	8	83.5052	16.4948	0.15	89.9968	7716	94	98.7964	1.20358
paired120	family	70	43	5	89.5833	10.4167		89.2309	7675.5	86	98.892	1.10803
paired120	family	75	56	13	81.1594	18.8406		88.1963	7632.5	81	98.9499	1.05011
paired120	family	80	73	13	84.8837	15.1163	0.1	87.0211	7576.5	68	99.1105	0.889528
paired120	family	85	118	7	94.4	5.6	0.03,0.04,0.05,0.06,0.07,0.08,0.09	85.3223	7503.5	55	99.2723	0.727658
paired120	family	90	196	6	97.0297	2.9703	0.02	82.71	7385.5	48	99.3543	0.645725
paired120	family	95	2299.5	22	99.0523	0.947663	0.01	79.9358	7189.5	42	99.4192	0.580792
paired120	family	100	4890	20	99.5927	0.407332	0.005	57.9932	4890	20	99.5927	0.407332
paired120	order	0	0	0	NA	NA	0.7	99.8358	8218.5	86.5	98.9585	1.04154
paired120	order	5	0	0	NA	NA		99.8203	8218.5	86.5	98.9585	1.04154
paired120	order	10	1	2	33.3333	66.6667		99.7118	8218.5	86.5	98.9585	1.04154
paired120	order	15	0	4	0	100		99.4073	8217.5	84.5	98.9822	1.01783
paired120	order	20	1	6.5	13.3333	86.6667		98.7885	8217.5	80.5	99.0299	0.970113
paired120	order	25	0	7	0	100	0.65	98.152	8216.5	74	99.1074	0.892588
paired120	order	30	1	5	16.6667	83.3333	0.5,0.55,0.6	97.5046	8216.5	67	99.1912	0.808837
paired120	order	35	1	5	16.6667	83.3333		96.9006	8215.5	62	99.251	0.749018
paired120	order	40	2	5	28.5714	71.4286		96.3365	8214.5	57	99.3109	0.689113
paired120	order	45	3	9	25	75	0.45	95.7929	8212.5	52	99.3708	0.629197
paired120	order	50	5	6	45.4545	54.5455	0.25,0.3,0.35,0.4	95.2993	8209.5	43	99.4789	0.521054
paired120	order	55	12	4	75	25	0.15,0.2	94.9047	8204.5	37	99.5511	0.448947
paired120	order	60	11	2	84.6154	15.3846	0.1	94.4613	8192.5	33	99.5988	0.401191
paired120	order	65	12	4	75	25		93.8781	8181.5	31	99.6225	0.377473
paired120	order	70	19	1	95	5	0.08,0.09	93.3367	8169.5	27	99.6706	0.329409
paired120	order	75	21	5	80.7692	19.2308		92.7073	8150.5	26	99.682	0.317984
paired120	order	80	28	2	93.3333	6.66667	0.03,0.04,0.05,0.06,0.07	92.0601	8129.5	21	99.7423	0.257653
paired120	order	85	46	3	93.8776	6.12245	0.02	91.2163	8101.5	19	99.766	0.233976
paired120	order	90	87	2	97.7528	2.24719	0.005,0.01	90.0503	8055.5	16	99.8018	0.198228
paired120	order	95	1254	3	99.7613	0.238663		88.5156	7968.5	14	99.8246	0.175384
paired120	order	100	6714.5	11	99.8364	0.163557	0.001	73.1708	6714.5	11	99.8364	0.163557
paired120	class	0	0	0	NA	NA	0.5	99.9984	8302	40	99.5205	0.479501
paired120	class	5	0	0	NA	NA		99.9944	8302	40	99.5205	0.479501
paired120	class	10	0	1	0	100		99.9312	8302	40	99.5205	0.479501
paired120	class	15	1	0	100	0		99.7594	8302	39	99.5324	0.46757
paired120	class	20	0	3	0	100		99.4342	8301	39	99.5324	0.467626
paired120	class	25	0	3	0	100		99.0468	8301	36	99.5682	0.43181
paired120	class	30	0	3	0	100	0.45	98.6157	8301	33	99.604	0.395968
paired120	class	35	1	1	50	50	0.3,0.35,0.4	98.196	8301	30	99.6399	0.360101
paired120	class	40	3	3	50	50		97.7496	8300	29	99.6518	0.348181
paired120	class	45	3	2	60	40		97.3027	8297	26	99.6876	0.312387
paired120	class	50	3	5	37.5	62.5		96.8475	8294	24	99.7115	0.288531
paired120	class	55	10	2	83.3333	16.6667	0.08,0.09,0.1,0.15,0.2,0.25	96.4902	8291	19	99.7714	0.22864
paired120	class	60	6	1	85.7143	14.2857		96.1029	8281	17	99.7951	0.204869
paired120	class	65	7	2	77.7778	22.2222		95.7342	8275	16	99.807	0.19298
paired120	class	70	9	0	100	0	0.07	95.3173	8268	14	99.831	0.169041
paired120	class	75	14	4	77.7778	22.2222		94.7698	8259	14	99.8308	0.169225
paired120	class	80	19	1	95	5	0.01,0.02,0.03,0.04,0.05,0.06	94.1663	8245	10	99.8789	0.121139
paired120	class	85	30	0	100	0	0.005	93.4951	8226	9	99.8907	0.10929
paired120	class	90	44	1	97.7778	2.22222		92.5756	8196	9	99.8903	0.109689
paired120	class	95	553	2	99.6396	0.36036	0.001	90.808	8152	8	99.902	0.098039
paired120	class	100	7599	6	99.9211	0.078895		78.9687	7599	6	99.9211	0.078895
paired120	phylum	0	0	0	NA	NA	0.4	100	8357.5	17.5	99.791	0.208955
paired120	phylum	5	0	0	NA	NA		99.9971	8357.5	17.5	99.791	0.208955
paired120	phylum	10	0	1	0	100		99.9693	8357.5	17.5	99.791	0.208955
paired120	phylum	15	1	0	100	0		99.8515	8357.5	16.5	99.803	0.197038
paired120	phylum	20	0	2	0	100		99.6392	8356.5	16.5	99.8029	0.197062
paired120	phylum	25	0	2	0	100	0.25,0.3,0.35	99.4225	8356.5	14.5	99.8268	0.173217
paired120	phylum	30	0	2	0	100		99.1502	8356.5	12.5	99.8506	0.149361
paired120	phylum	35	1	3	25	75		98.8656	8356.5	10.5	99.8745	0.125493
paired120	phylum	40	2	1	66.6667	33.3333	0.06,0.07,0.08,0.09,0.1,0.15,0.2	98.5744	8355.5	7.5	99.9103	0.089681
paired120	phylum	45	2	0	100	0	0.05	98.2671	8353.5	6.5	99.9222	0.077751
paired120	phylum	50	0	1	0	100		97.9834	8351.5	6.5	99.9222	0.07777
paired120	phylum	55	3	1	75	25		97.7082	8351.5	5.5	99.9342	0.065813
paired120	phylum	60	3	0	100	0		97.3933	8348.5	4.5	99.9461	0.053873
paired120	phylum	65	4	1.5	72.7273	27.2727		97.1291	8345.5	4.5	99.9461	0.053892
paired120	phylum	70	4	0	100	0	0.001,0.005,0.01,0.02,0.03,0.04	96.7935	8341.5	3	99.964	0.035952
paired120	phylum	75	12	0	100	0		96.4124	8337.5	3	99.964	0.035969
paired120	phylum	80	12	0	100	0		95.9338	8325.5	3	99.964	0.036021
paired120	phylum	85	16	0	100	0		95.4175	8313.5	3	99.9639	0.036073
paired120	phylum	90	39	0	100	0		94.6018	8297.5	3	99.9639	0.036142
paired120	phylum	95	372	0	100	0		93.1633	8258.5	3	99.9637	0.036313
paired120	phylum	100	7886.5	3	99.962	0.038025		81.937	7886.5	3	99.962	0.038025
