# Supplementary material for: Taxonomic Classification of Bacterial 16S rRNA Genes Using Short Sequencing Reads: Evaluation of Effective Study Designs
Source: PLoS One. 2013 Jan 7;8(1):e53608. doi: 10.1371/journal.pone.0053608 (PMC3538547; doi:10.1371/journal.pone.0053608)
Supplement: Table S7 — Summary of analyses for V5. For each sequencing configuration, taxonomic rank and bootstrap confidence value C, we provide the following information pertaining to the interval [C.C+4] (except for the case C = 100, in which the interval is of size 1): Interval_TP - median number of true predictions in leave-k-out tests (out of 100 repeats); Interval_FP - median number of false predictions in leave-k-out tests (out of 100 repeats); Interval_precision - precision in leave-k-out tests (%), calculated from Interval_TP and Interval_FP; Interval_FPR - false prediction rate in leave-k-out tests (%), calculated from Interval_TP and Interval_FP; threshold for FPR – FPR values for which the confidence value is suitable as a threshold (note that not all rows will contain this field, as we tested only a limited set of FPR values), each threshold is the median of 100 thresholds obtained for the same desired FPR from 100 repeats of the leave-k-out test. We also provide the following information for the interval [C.100]: Env_coverage - coverage of environmental sequences (%); Cumulative_TP - number of true predictions in leave-k-out tests, calculated from Interval_TP; Cumulative_FP - number of false predictions in leave-k-out tests, calculated from Interval_FP; Cumulative_precision – precision of leave-k-out tests (%), calculated from Cumulative_TP and Cumulative_FP; Cumulative_FPR – false prediction rate of leave-k-out tests (%), calculated from Cumulative_TP and Cumulative_FP. (XLS) [file pone.0053608.s013.xls]

## Sheet: Sheet1
Table S7. Summary of analyses for V5, for all experimental designs examined.
The table contains the following columns: • Sequencing_configuration • Rank • Confidence (the value of this column is referred to as ‘C’ in the description of subsequent columns) • Columns pertaining to the interval [C..C+4] (except for the case C=100, in which the interval is of size 1): o Interval_TP – median number of true predictions in leave-k-out tests (out of 100 repeats) o Interval_FP – m…
Sequencing_configuration	Rank	Confidence	Interval_TP	Interval_FP	Interval_precision	Interval_FPR	threshold for FPR	Env_coverage	Cumulative_TP	Cumulative_FP	Cumulative_precision	Cumulative_FPR
single100	genus	0	0	10	0	100	0.85	99.0936	5889	2239	72.4532	27.5468
single100	genus	5	2	19	9.52381	90.4762		98.6611	5889	2229	72.5425	27.4575
single100	genus	10	11	76	12.6437	87.3563	0.8	97.0286	5887	2210	72.7059	27.2941
single100	genus	15	12	50	19.3548	80.6452		95.2929	5876	2134	73.3583	26.6417
single100	genus	20	17	70	19.5402	80.4598		93.0138	5864	2084	73.7796	26.2204
single100	genus	25	25.5	116	18.0212	81.9788		90.6359	5847	2014	74.3799	25.6201
single100	genus	30	73.5	141.5	34.186	65.814	0.65,0.7,0.75	87.6129	5821.5	1898	75.4129	24.5871
single100	genus	35	60	112	34.8837	65.1163		74.1158	5748	1756.5	76.594	23.406
single100	genus	40	74	133	35.7488	64.2512	0.6	68.7903	5688	1644.5	77.5725	22.4275
single100	genus	45	131	219	37.4286	62.5714		66.7332	5614	1511.5	78.7875	21.2125
single100	genus	50	130.5	169	43.5726	56.4274	0.55	64.1592	5483	1292.5	80.9239	19.0761
single100	genus	55	156.5	200	43.899	56.101		61.3779	5352.5	1123.5	82.6513	17.3487
single100	genus	60	204	151	57.4648	42.5352	0.4,0.45,0.5	58.6569	5196	923.5	84.9089	15.0911
single100	genus	65	276	176	61.0619	38.9381		55.5195	4992	772.5	86.599	13.401
single100	genus	70	275.5	72	79.2806	20.7194	0.2,0.25,0.3,0.35	51.3484	4716	596.5	88.7718	11.2282
single100	genus	75	336	96	77.7778	22.2222		49.0572	4440.5	524.5	89.4361	10.5639
single100	genus	80	381	104	78.5567	21.4433		46.1091	4104.5	428.5	90.5471	9.4529
single100	genus	85	667	78	89.5302	10.4698	0.09,0.1,0.15	42.9705	3723.5	324.5	91.9837	8.0163
single100	genus	90	1079.5	85	92.7007	7.29927	0.08	38.3009	3056.5	246.5	92.5371	7.46291
single100	genus	95	1704	160.5	91.3918	8.60821		28.4686	1977	161.5	92.448	7.55202
single100	genus	100	273	1	99.635	0.364964	0.001,0.005,0.01,0.02,0.03,0.04,0.05,0.06,0.07	2.1054	273	1	99.635	0.364964
single100	family	0	0	2	0	100	0.75	99.7362	7465.5	576	92.8372	7.16284
single100	family	5	2	9.5	17.3913	82.6087		99.589	7465.5	574	92.8603	7.13975
single100	family	10	1	15	6.25	93.75		99.0106	7463.5	564.5	92.9684	7.03164
single100	family	15	2	11	15.3846	84.6154		98.0874	7462.5	549.5	93.1415	6.85846
single100	family	20	3	20	13.0435	86.9565		96.6544	7460.5	538.5	93.2679	6.73209
single100	family	25	12	28	30	70	0.65,0.7	95.2297	7457.5	518.5	93.4992	6.50075
single100	family	30	58	42	58	42	0.6	93.8379	7445.5	490.5	93.8193	6.1807
single100	family	35	38	29	56.7164	43.2836		82.6742	7387.5	448.5	94.2764	5.72358
single100	family	40	27	36	42.8571	57.1429		75.9716	7349.5	419.5	94.6003	5.39966
single100	family	45	44	89	33.0827	66.9173		74.5256	7322.5	383.5	95.0234	4.97664
single100	family	50	52	34	60.4651	39.5349	0.35,0.4,0.45,0.5,0.55	73.1573	7278.5	294.5	96.1112	3.88882
single100	family	55	76	41	64.9573	35.0427	0.3	71.9287	7226.5	260.5	96.5206	3.47936
single100	family	60	117	46.5	71.5596	28.4404	0.25	70.5	7150.5	219.5	97.0217	2.97829
single100	family	65	116	24	82.8571	17.1429	0.15,0.2	68.619	7033.5	173	97.5994	2.40061
single100	family	70	164	16	91.1111	8.88889	0.07,0.08,0.09,0.1	66.9103	6917.5	149	97.8915	2.10854
single100	family	75	230	22	91.2698	8.73016		64.8185	6753.5	133	98.0687	1.93131
single100	family	80	269.5	15	94.7276	5.27241	0.04,0.05,0.06	62.4461	6523.5	111	98.3269	1.67307
single100	family	85	474	23	95.3722	4.62777		60.2281	6254	96	98.4882	1.51181
single100	family	90	1204.5	39	96.8637	3.13631	0.03	55.9948	5780	73	98.7528	1.24722
single100	family	95	3310.5	30	99.1019	0.898069	0.01,0.02	46.7306	4575.5	34	99.2624	0.737607
single100	family	100	1265	4	99.6848	0.315209	0.005	10.1784	1265	4	99.6848	0.315209
single100	order	0	0	1	0	100	0.8	99.9527	8158.5	142	98.2893	1.71074
single100	order	5	0	3	0	100		99.8764	8158.5	141	98.3011	1.6989
single100	order	10	1	3	25	75		99.625	8158.5	138	98.3366	1.66335
single100	order	15	1	6	14.2857	85.7143		99.1649	8157.5	135	98.372	1.62798
single100	order	20	0	12	0	100		98.5255	8156.5	129	98.4431	1.55694
single100	order	25	3	10	23.0769	76.9231	0.55,0.6,0.65,0.7,0.75	97.809	8156.5	117	98.5858	1.41415
single100	order	30	7	12	36.8421	63.1579		97.04	8153.5	107	98.7047	1.29532
single100	order	35	7	8	46.6667	53.3333	0.5	96.1702	8146.5	95	98.8473	1.1527
single100	order	40	5	12	29.4118	70.5882		95.4218	8139.5	87	98.9424	1.05756
single100	order	45	14	8	63.6364	36.3636	0.25,0.3,0.35,0.4,0.45	94.672	8134.5	75	99.0864	0.913576
single100	order	50	20	9	68.9655	31.0345	0.2	93.8795	8120.5	67	99.1817	0.818321
single100	order	55	20	7	74.0741	25.9259	0.15	93.0458	8100.5	58	99.2891	0.710915
single100	order	60	27	7	79.4118	20.5882		92.1586	8080.5	51	99.3728	0.627191
single100	order	65	43	6	87.7551	12.2449	0.06,0.07,0.08,0.09,0.1	91.0614	8053.5	44	99.4566	0.543378
single100	order	70	43.5	1	97.7528	2.24719	0.02,0.03,0.04,0.05	90.1106	8010.5	38	99.5279	0.472138
single100	order	75	74.5	2	97.3856	2.61438		88.9288	7967	37	99.5377	0.462269
single100	order	80	94	1	98.9474	1.05263		87.0295	7892.5	35	99.5585	0.441501
single100	order	85	267	7	97.4453	2.55475		85.4712	7798.5	34	99.5659	0.434089
single100	order	90	516	2	99.6139	0.3861	0.005,0.01	82.3514	7531.5	27	99.6428	0.357214
single100	order	95	3865.5	18	99.5365	0.463499		76.0121	7015.5	25	99.6449	0.355088
single100	order	100	3150	7	99.7783	0.221729		24.7691	3150	7	99.7783	0.221729
single100	class	0	0	0	NA	NA	0.6	99.9993	8288	54.5	99.3467	0.653281
single100	class	5	0	2	0	100		99.9635	8288	54.5	99.3467	0.653281
single100	class	10	0	1	0	100	0.55	99.8315	8288	52.5	99.3705	0.629459
single100	class	15	0	3	0	100		99.616	8288	51.5	99.3825	0.617543
single100	class	20	1	6	14.2857	85.7143		99.2331	8288	48.5	99.4182	0.581779
single100	class	25	2	2.5	44.4444	55.5556		98.721	8287	42.5	99.4898	0.510235
single100	class	30	1	6	14.2857	85.7143		98.1295	8285	40	99.5195	0.48048
single100	class	35	6	7	46.1538	53.8462	0.35,0.4,0.45,0.5	97.477	8284	34	99.5912	0.408752
single100	class	40	4	3	57.1429	42.8571	0.2,0.25,0.3	96.8431	8278	27	99.6749	0.325105
single100	class	45	8	3	72.7273	27.2727	0.15	96.2101	8274	24	99.7108	0.289226
single100	class	50	10	4	71.4286	28.5714		95.5496	8266	21	99.7466	0.253409
single100	class	55	12	4	75	25	0.08,0.09,0.1	94.8732	8256	17	99.7945	0.205488
single100	class	60	12	0	100	0	0.03,0.04,0.05,0.06,0.07	94.0826	8244	13	99.8426	0.157442
single100	class	65	14	2	87.5	12.5		93.1446	8232	13	99.8423	0.157671
single100	class	70	32	0	100	0	0.005,0.01,0.02	92.1519	8218	11	99.8663	0.133674
single100	class	75	53	1	98.1481	1.85185		91.0768	8186	11	99.8658	0.134195
single100	class	80	55	0	100	0	0.001	89.9551	8133	10	99.8772	0.122805
single100	class	85	107	0	100	0		88.6036	8078	10	99.8764	0.12364
single100	class	90	261	0	100	0		86.7153	7971	10	99.8747	0.125298
single100	class	95	3011	6	99.8011	0.198873		82.0465	7710	10	99.8705	0.129534
single100	class	100	4699	4	99.9149	0.085052		40.7933	4699	4	99.9149	0.085052
single100	phylum	0	0	0	NA	NA	0.45	100	8350	31	99.6301	0.369884
single100	phylum	5	0	2	0	100		99.9711	8350	31	99.6301	0.369884
single100	phylum	10	0	1	0	100		99.8998	8350	29	99.6539	0.346103
single100	phylum	15	0	1	0	100		99.7838	8350	28	99.6658	0.334209
single100	phylum	20	0	3	0	100		99.5961	8350	27	99.6777	0.322311
single100	phylum	25	1	2	33.3333	66.6667	0.35,0.4	99.2943	8350	24	99.7134	0.286601
single100	phylum	30	1	2	33.3333	66.6667		98.9756	8349	22	99.7372	0.262812
single100	phylum	35	1	4	20	80		98.6273	8348	20	99.761	0.239006
single100	phylum	40	2	2	50	50	0.15,0.2,0.25,0.3	98.1753	8347	16	99.8087	0.191319
single100	phylum	45	5	2	71.4286	28.5714	0.1	97.8312	8345	14	99.8325	0.167484
single100	phylum	50	5	2	71.4286	28.5714		97.3915	8340	12	99.8563	0.143678
single100	phylum	55	6	2	75	25	0.09	96.9149	8335	10	99.8802	0.119832
single100	phylum	60	6	2	75	25	0.05,0.06,0.07,0.08	96.4026	8329	8	99.904	0.095958
single100	phylum	65	7	2	77.7778	22.2222	0.04	95.8956	8323	6	99.928	0.072037
single100	phylum	70	16	1	94.1176	5.88235	0.005,0.01,0.02,0.03	95.2622	8316	4	99.9519	0.048077
single100	phylum	75	27	0	100	0	0.001	94.5593	8300	3	99.9639	0.036132
single100	phylum	80	32	0	100	0		93.7074	8273	3	99.9638	0.036249
single100	phylum	85	55	0	100	0		92.4063	8241	3	99.9636	0.03639
single100	phylum	90	132	0	100	0		90.7713	8186	3	99.9634	0.036635
single100	phylum	95	2245	1	99.9555	0.044524		87.5926	8054	3	99.9628	0.037235
single100	phylum	100	5809	2	99.9656	0.034417		49.7808	5809	2	99.9656	0.034417
single120	genus	0	0	12	0	100	0.85	99.2583	5918	2212.5	72.7877	27.2123
single120	genus	5	3	25	10.7143	89.2857		98.8561	5918	2200.5	72.8952	27.1048
single120	genus	10	9	42	17.6471	82.3529		97.6748	5915	2175.5	73.1104	26.8896
single120	genus	15	5	47	9.61538	90.3846		96.1957	5906	2133.5	73.4623	26.5377
single120	genus	20	16	70	18.6047	81.3953		93.8711	5901	2086.5	73.8779	26.1221
single120	genus	25	22	132	14.2857	85.7143		91.1961	5885	2016.5	74.4795	25.5205
single120	genus	30	46	147	23.8342	76.1658	0.75,0.8	87.9887	5863	1884.5	75.676	24.324
single120	genus	35	44	112.5	28.115	71.885	0.65,0.7	85.5396	5817	1737.5	77.0005	22.9995
single120	genus	40	80	145	35.5556	64.4444	0.6	83.2323	5773	1625	78.0346	21.9654
single120	genus	45	112.5	118	48.8069	51.1931	0.55	80.9379	5693	1480	79.3671	20.6329
single120	genus	50	114	153	42.6966	57.3034		78.8463	5580.5	1362	80.3817	19.6183
single120	genus	55	169	179.5	48.4935	51.5065	0.5	76.6474	5466.5	1209	81.889	18.111
single120	genus	60	222	186	54.4118	45.5882	0.45	74.3537	5297.5	1029.5	83.7285	16.2715
single120	genus	65	205	133	60.6509	39.3491	0.4	62.5222	5075.5	843.5	85.7493	14.2507
single120	genus	70	252	155	61.9165	38.0835	0.35	54.2981	4870.5	710.5	87.2693	12.7307
single120	genus	75	406	95	81.0379	18.9621	0.2,0.25,0.3	51.7284	4618.5	555.5	89.2636	10.7364
single120	genus	80	364	102	78.1116	21.8884		48.6843	4212.5	460.5	90.1455	9.85448
single120	genus	85	609	102	85.654	14.346	0.15	44.4453	3848.5	358.5	91.4785	8.52151
single120	genus	90	1033.5	68	93.8266	6.1734	0.08,0.09,0.1	39.8435	3239.5	256.5	92.663	7.33696
single120	genus	95	1905	186.5	91.083	8.91704		30.2309	2206	188.5	92.1278	7.87221
single120	genus	100	301	2	99.3399	0.660066	0.005,0.01,0.02,0.03,0.04,0.05,0.06,0.07	2.6261	301	2	99.3399	0.660066
single120	family	0	0	2	0	100	0.8	99.7652	7496.5	542	93.2574	6.74255
single120	family	5	2	11	15.3846	84.6154		99.6266	7496.5	540	93.2807	6.71934
single120	family	10	1	12	7.69231	92.3077		99.202	7494.5	529	93.4069	6.59313
single120	family	15	1	15	6.25	93.75		98.267	7493.5	517	93.546	6.45403
single120	family	20	2	16	11.1111	88.8889	0.75	96.7468	7492.5	502	93.7207	6.27932
single120	family	25	5	27	15.625	84.375	0.7	95.122	7490.5	486	93.9071	6.0929
single120	family	30	19	28	40.4255	59.5745	0.6,0.65	93.7201	7485.5	459	94.2224	5.77758
single120	family	35	23	26	46.9388	53.0612		92.4251	7466.5	431	94.5426	5.45742
single120	family	40	35	68	33.9806	66.0194		91.1476	7443.5	405	94.8398	5.16022
single120	family	45	34	37	47.8873	52.1127	0.45,0.5,0.55	89.6052	7408.5	337	95.6491	4.35091
single120	family	50	50	23	68.4932	31.5068	0.35,0.4	88.3246	7374.5	300	96.091	3.90905
single120	family	55	75.5	50	60.1594	39.8406		87.1485	7324.5	277	96.356	3.64402
single120	family	60	127.5	36	77.9817	22.0183	0.2,0.25,0.3	85.8818	7249	227	96.9636	3.03638
single120	family	65	150	34	81.5217	18.4783	0.15	75.5531	7121.5	191	97.388	2.61197
single120	family	70	157	21	88.2022	11.7978	0.09,0.1	67.981	6971.5	157	97.7976	2.20243
single120	family	75	208	18	92.0354	7.9646	0.06,0.07,0.08	66.0187	6814.5	136	98.0433	1.95669
single120	family	80	239	12	95.2191	4.78088	0.04,0.05	63.5629	6606.5	118	98.2452	1.75478
single120	family	85	519	24	95.5801	4.41989		61.2267	6367.5	106	98.3626	1.63745
single120	family	90	1042	37	96.5709	3.4291	0.03	57.2049	5848.5	82	98.6173	1.38268
single120	family	95	3475.5	40	98.8622	1.13782	0.01,0.02	48.9516	4806.5	45	99.0725	0.927548
single120	family	100	1331	5	99.6257	0.374251	0.005	11.0867	1331	5	99.6257	0.374251
single120	order	0	0	0	NA	NA	0.8	99.9575	8165	141	98.3024	1.69757
single120	order	5	1	3	25	75		99.8867	8165	141	98.3024	1.69757
single120	order	10	0	5	0	100		99.6231	8164	138	98.3377	1.66225
single120	order	15	0	10	0	100		99.1481	8164	133	98.397	1.60299
single120	order	20	2	7	22.2222	77.7778		98.613	8164	123	98.5157	1.48425
single120	order	25	1	14	6.66667	93.3333	0.75	97.959	8162	116	98.5987	1.40131
single120	order	30	0	11	0	100		97.1927	8161	102	98.7656	1.23442
single120	order	35	8	8	50	50	0.4,0.45,0.5,0.55,0.6,0.65,0.7	96.422	8161	91	98.8972	1.10276
single120	order	40	10	12	45.4545	54.5455		95.6697	8153	83	98.9922	1.00777
single120	order	45	15	8	65.2174	34.7826	0.25,0.3,0.35	94.8814	8143	71	99.1356	0.864378
single120	order	50	12	8	60	40		94.1631	8128	63	99.2309	0.769137
single120	order	55	23	9	71.875	28.125	0.2	93.5104	8116	55	99.3269	0.673112
single120	order	60	24	4	85.7143	14.2857	0.06,0.07,0.08,0.09,0.1,0.15	92.7798	8093	46	99.4348	0.56518
single120	order	65	28	4	87.5	12.5	0.05	91.9718	8069	42	99.4822	0.517815
single120	order	70	54.5	5	91.5966	8.40336	0.04	90.9046	8041	38	99.5296	0.470355
single120	order	75	67.5	1	98.5401	1.45985	0.01,0.02,0.03	89.5098	7986.5	33	99.5885	0.411497
single120	order	80	91	2	97.8495	2.15054		87.6997	7919	32	99.5975	0.402465
single120	order	85	201	4	98.0488	1.95122		86.1008	7828	30	99.6182	0.381777
single120	order	90	469	3	99.3644	0.635593	0.005	83.7268	7627	26	99.6603	0.339736
single120	order	95	3763	15	99.603	0.397035		77.8599	7158	23	99.6797	0.32029
single120	order	100	3395	8	99.7649	0.235087		27.1923	3395	8	99.7649	0.235087
single120	class	0	0	0	NA	NA	0.65	99.9993	8284	59.5	99.2869	0.71313
single120	class	5	0	2	0	100		99.9588	8284	59.5	99.2869	0.71313
single120	class	10	0	2	0	100		99.8626	8284	57.5	99.3107	0.689324
single120	class	15	1	3	25	75		99.6546	8284	55.5	99.3345	0.665508
single120	class	20	0	5	0	100		99.3138	8283	52.5	99.3702	0.629836
single120	class	25	1	7	12.5	87.5	0.6	98.8418	8283	47.5	99.4298	0.570194
single120	class	30	3	6	33.3333	66.6667	0.45,0.5,0.55	98.2895	8282	40.5	99.5134	0.486633
single120	class	35	3	6	33.3333	66.6667	0.35,0.4	97.6326	8279	34.5	99.585	0.414988
single120	class	40	3	4.5	40	60	0.3	97.1284	8276	28.5	99.6568	0.343187
single120	class	45	8	4	66.6667	33.3333	0.2,0.25	96.6129	8273	24	99.7107	0.289261
single120	class	50	6	3	66.6667	33.3333	0.15	95.976	8265	20	99.7586	0.2414
single120	class	55	9	2	81.8182	18.1818	0.04,0.05,0.06,0.07,0.08,0.09,0.1	95.3328	8259	17	99.7946	0.205413
single120	class	60	12	1	92.3077	7.69231	0.005,0.01,0.02,0.03	94.583	8250	15	99.8185	0.181488
single120	class	65	15.5	1	93.9394	6.06061		93.7529	8238	14	99.8303	0.169656
single120	class	70	20	1	95.2381	4.7619		92.9426	8222.5	13	99.8421	0.157853
single120	class	75	38	1	97.4359	2.5641		91.7183	8202.5	12	99.8539	0.146083
single120	class	80	59	0	100	0	0.001	90.4779	8164.5	11	99.8655	0.134548
single120	class	85	90	0	100	0		89.1799	8105.5	11	99.8645	0.135526
single120	class	90	215	0	100	0		87.492	8015.5	11	99.863	0.137046
single120	class	95	2719	6	99.7798	0.220183		84.0492	7800.5	11	99.8592	0.140818
single120	class	100	5081.5	5	99.9017	0.098299		48.7574	5081.5	5	99.9017	0.098299
single120	phylum	0	0	0	NA	NA	0.5	100	8344.5	31	99.6299	0.370127
single120	phylum	5	0	2	0	100		99.9709	8344.5	31	99.6299	0.370127
single120	phylum	10	0	1	0	100		99.9123	8344.5	29	99.6537	0.346331
single120	phylum	15	0	1	0	100		99.7851	8344.5	28	99.6656	0.334428
single120	phylum	20	0	3	0	100		99.6137	8344.5	27	99.6775	0.322523
single120	phylum	25	0	3	0	100		99.3563	8344.5	24	99.7132	0.28679
single120	phylum	30	2	3.5	36.3636	63.6364	0.35,0.4,0.45	99.0363	8344.5	21	99.749	0.251031
single120	phylum	35	1	4	20	80		98.6885	8342.5	17.5	99.7907	0.20933
single120	phylum	40	1	3	25	75	0.25,0.3	98.3402	8341.5	13.5	99.8384	0.16158
single120	phylum	45	3	1	75	25	0.2	97.9854	8340.5	10.5	99.8743	0.125733
single120	phylum	50	3	0	100	0	0.15	97.585	8337.5	9.5	99.8862	0.113813
single120	phylum	55	3.5	1	77.7778	22.2222		97.1811	8334.5	9.5	99.8861	0.113854
single120	phylum	60	9	2	81.8182	18.1818		96.7911	8331	8.5	99.8981	0.101925
single120	phylum	65	6	3.5	63.1579	36.8421		96.3002	8322	6.5	99.922	0.078045
single120	phylum	70	11	0	100	0	0.001,0.005,0.01,0.02,0.03,0.04,0.05,0.06,0.07,0.08,0.09,0.1	95.7454	8316	3	99.9639	0.036062
single120	phylum	75	18	0	100	0		94.9231	8305	3	99.9639	0.03611
single120	phylum	80	33	0	100	0		94.0005	8287	3	99.9638	0.036188
single120	phylum	85	49	0	100	0		92.8798	8254	3	99.9637	0.036333
single120	phylum	90	120	0	100	0		91.5242	8205	3	99.9634	0.03655
single120	phylum	95	1942.5	0	100	0		88.7701	8085	3	99.9629	0.037092
single120	phylum	100	6142.5	3	99.9512	0.048816		58.2053	6142.5	3	99.9512	0.048816
paired100	genus	0	0	12	0	100	0.85	99.2583	5910	2215	72.7385	27.2615
paired100	genus	5	3	26	10.3448	89.6552		98.8436	5910	2203	72.8461	27.1539
paired100	genus	10	9	42	17.6471	82.3529		97.6751	5907	2177	73.0703	26.9297
paired100	genus	15	6	49	10.9091	89.0909		96.2151	5898	2135	73.4221	26.5779
paired100	genus	20	16	68	19.0476	80.9524		93.8749	5892	2086	73.8531	26.1469
paired100	genus	25	21	129	14	86		91.1572	5876	2018	74.4363	25.5637
paired100	genus	30	45	150	23.0769	76.9231	0.75,0.8	88.1723	5855	1889	75.6069	24.3931
paired100	genus	35	48.5	112	30.2181	69.7819	0.65,0.7	85.5228	5810	1739	76.9638	23.0362
paired100	genus	40	80	142	36.036	63.964	0.6	83.2057	5761.5	1627	77.9793	22.0207
paired100	genus	45	100.5	124	44.7661	55.2339	0.55	80.9425	5681.5	1485	79.2786	20.7214
paired100	genus	50	115	131	46.748	53.252		78.7209	5581	1361	80.3947	19.6053
paired100	genus	55	171	223	43.401	56.599		76.4798	5466	1230	81.6308	18.3692
paired100	genus	60	231.5	166	58.239	41.761	0.4,0.45,0.5	73.3739	5295	1007	84.0209	15.9791
paired100	genus	65	193	142	57.6119	42.3881		58.145	5063.5	841	85.7566	14.2434
paired100	genus	70	250	141	63.9386	36.0614	0.35	54.1064	4870.5	699	87.4495	12.5505
paired100	genus	75	404	90	81.7814	18.2186	0.2,0.25,0.3	51.7157	4620.5	558	89.2247	10.7753
paired100	genus	80	367	101	78.4188	21.5812		48.6682	4216.5	468	90.0096	9.99039
paired100	genus	85	602	111	84.432	15.568	0.15	45.5409	3849.5	367	91.2961	8.7039
paired100	genus	90	1043	68	93.8794	6.12061	0.08,0.09,0.1	39.9843	3247.5	256	92.693	7.30698
paired100	genus	95	1906	186	91.109	8.89101		30.2421	2204.5	188	92.1421	7.85789
paired100	genus	100	298.5	2	99.3344	0.665557	0.005,0.01,0.02,0.03,0.04,0.05,0.06,0.07	2.6152	298.5	2	99.3344	0.665557
paired100	family	0	0	2	0	100	0.85	99.7648	7499.5	544.5	93.231	6.76902
paired100	family	5	2.5	12	17.2414	82.7586		99.6254	7499.5	542.5	93.2542	6.74583
paired100	family	10	0.5	12	4	96		99.1867	7497	530.5	93.3915	6.60853
paired100	family	15	1	16	5.88235	94.1176	0.8	98.2692	7496.5	518.5	93.5309	6.46912
paired100	family	20	2	15	11.7647	88.2353	0.75	96.755	7495.5	502.5	93.7172	6.28282
paired100	family	25	6	28	17.6471	82.3529	0.7	95.1399	7493.5	487.5	93.8917	6.10826
paired100	family	30	19	28	40.4255	59.5745	0.6,0.65	93.7386	7487.5	459.5	94.2179	5.78206
paired100	family	35	25	30	45.4545	54.5455		92.4487	7468.5	431.5	94.538	5.46202
paired100	family	40	35	63	35.7143	64.2857		91.1269	7443.5	401.5	94.8821	5.11791
paired100	family	45	32	38	45.7143	54.2857	0.45,0.5,0.55	89.5891	7408.5	338.5	95.6306	4.36943
paired100	family	50	50	26	65.7895	34.2105	0.35,0.4	88.1392	7376.5	300.5	96.0857	3.91429
paired100	family	55	76	48	61.2903	38.7097		86.9111	7326.5	274.5	96.3886	3.61137
paired100	family	60	134	38	77.907	22.093	0.2,0.25,0.3	85.059	7250.5	226.5	96.9707	3.02929
paired100	family	65	123	25	83.1081	16.8919	0.15	70.7947	7116.5	188.5	97.4196	2.58042
paired100	family	70	179	28.5	86.2651	13.7349		67.9937	6993.5	163.5	97.7155	2.28448
paired100	family	75	210	17	92.511	7.48899	0.05,0.06,0.07,0.08,0.09,0.1	66.0003	6814.5	135	98.0574	1.94259
paired100	family	80	237	12.5	94.99	5.01002	0.04	63.5336	6604.5	118	98.2447	1.7553
paired100	family	85	513	24	95.5307	4.46927		61.1821	6367.5	105.5	98.3702	1.62985
paired100	family	90	1047	37	96.5867	3.41328	0.03	57.2002	5854.5	81.5	98.627	1.37298
paired100	family	95	3483	39.5	98.8786	1.12136	0.01,0.02	48.9777	4807.5	44.5	99.0829	0.917148
paired100	family	100	1324.5	5	99.6239	0.376081	0.005	11.3837	1324.5	5	99.6239	0.376081
paired100	order	0	0	0	NA	NA	0.8	99.9572	8167	140	98.3147	1.68533
paired100	order	5	1	3.5	22.2222	77.7778		99.8835	8167	140	98.3147	1.68533
paired100	order	10	0	5	0	100		99.6176	8166	136.5	98.3559	1.64408
paired100	order	15	0	10	0	100		99.1496	8166	131.5	98.4152	1.58482
paired100	order	20	2	7	22.2222	77.7778	0.75	98.6097	8166	121.5	98.5339	1.46606
paired100	order	25	1	14	6.66667	93.3333		97.9634	8164	114.5	98.6169	1.3831
paired100	order	30	1	10	9.09091	90.9091	0.7	97.1952	8163	100.5	98.7838	1.21619
paired100	order	35	8	8	50	50	0.4,0.45,0.5,0.55,0.6,0.65	96.4204	8162	90.5	98.9034	1.09664
paired100	order	40	10	12.5	44.4444	55.5556		95.6673	8154	82.5	98.9984	1.00164
paired100	order	45	15	7	68.1818	31.8182	0.25,0.3,0.35	94.8838	8144	70	99.1478	0.852204
paired100	order	50	13.5	8	62.7907	37.2093		94.1689	8129	63	99.231	0.769043
paired100	order	55	22	8	73.3333	26.6667	0.15,0.2	93.5098	8115.5	55	99.3268	0.673153
paired100	order	60	25	4	86.2069	13.7931	0.07,0.08,0.09,0.1	92.7795	8093.5	47	99.4226	0.57736
paired100	order	65	28	5	84.8485	15.1515	0.06	91.9684	8068.5	43	99.4699	0.530112
paired100	order	70	55	4	93.2203	6.77966	0.03,0.04,0.05	90.9027	8040.5	38	99.5296	0.470384
paired100	order	75	69	1	98.5714	1.42857	0.01,0.02	89.5127	7985.5	34	99.576	0.423967
paired100	order	80	92.5	2	97.8836	2.1164		87.7125	7916.5	33	99.5849	0.41512
paired100	order	85	199	4	98.0296	1.97044		86.0927	7824	31	99.6053	0.394653
paired100	order	90	467	3	99.3617	0.638298	0.005	83.7164	7625	27	99.6472	0.352849
paired100	order	95	3750	16	99.5751	0.424854		77.8307	7158	24	99.6658	0.334169
paired100	order	100	3408	8	99.7658	0.234192		27.7106	3408	8	99.7658	0.234192
paired100	class	0	0	0	NA	NA	0.65	99.9993	8286.5	58.5	99.299	0.701019
paired100	class	5	0	1	0	100		99.9579	8286.5	58.5	99.299	0.701019
paired100	class	10	0	2	0	100		99.8632	8286.5	57.5	99.3109	0.689118
paired100	class	15	1	3	25	75		99.6547	8286.5	55.5	99.3347	0.665308
paired100	class	20	0	5	0	100		99.3196	8285.5	52.5	99.3704	0.629647
paired100	class	25	1	7	12.5	87.5	0.6	98.8392	8285.5	47.5	99.43	0.570023
paired100	class	30	2	6	25	75	0.45,0.5,0.55	98.2899	8284.5	40.5	99.5135	0.486486
paired100	class	35	4	6	40	60	0.35,0.4	97.6354	8282.5	34.5	99.5852	0.414813
paired100	class	40	3	4.5	40	60	0.3	97.1258	8278.5	28.5	99.6569	0.343084
paired100	class	45	8	4	66.6667	33.3333	0.2,0.25	96.6114	8275.5	24	99.7108	0.289174
paired100	class	50	7	3	70	30	0.1,0.15	95.9855	8267.5	20	99.7587	0.241327
paired100	class	55	9	2	81.8182	18.1818	0.04,0.05,0.06,0.07,0.08,0.09	95.3294	8260.5	17	99.7946	0.205376
paired100	class	60	12	1	92.3077	7.69231	0.005,0.01,0.02,0.03	94.5872	8251.5	15	99.8185	0.181455
paired100	class	65	15	1	93.75	6.25		93.7494	8239.5	14	99.8304	0.169625
paired100	class	70	19	1	95	5		92.9356	8224.5	13	99.8422	0.157815
paired100	class	75	39	1	97.5	2.5		91.7125	8205.5	12	99.854	0.14603
paired100	class	80	58	0	100	0	0.001	90.4749	8166.5	11	99.8655	0.134515
paired100	class	85	91.5	0	100	0		89.1768	8108.5	11	99.8645	0.135476
paired100	class	90	214	0	100	0		87.4902	8017	11	99.863	0.13702
paired100	class	95	2726	6	99.7804	0.219619		84.0463	7803	11	99.8592	0.140773
paired100	class	100	5077	5	99.9016	0.098386		48.829	5077	5	99.9016	0.098386
paired100	phylum	0	0	0	NA	NA	0.5	100	8346	32	99.618	0.381953
paired100	phylum	5	0	1	0	100		99.9703	8346	32	99.618	0.381953
paired100	phylum	10	0	2	0	100		99.9116	8346	31	99.6299	0.370061
paired100	phylum	15	0	1	0	100		99.7856	8346	29	99.6537	0.346269
paired100	phylum	20	0	3	0	100		99.6141	8346	28	99.6656	0.334368
paired100	phylum	25	0	3	0	100		99.3503	8346	25	99.7014	0.29865
paired100	phylum	30	2	3	40	60	0.4,0.45	99.0407	8346	22	99.7371	0.262906
paired100	phylum	35	1	4	20	80	0.35	98.6859	8344	19	99.7728	0.227191
paired100	phylum	40	1	3	25	75	0.25,0.3	98.3436	8343	15	99.8205	0.179469
paired100	phylum	45	4	1	80	20	0.2	97.9913	8342	12	99.8564	0.143644
paired100	phylum	50	3	0	100	0		97.5833	8338	11	99.8682	0.131752
paired100	phylum	55	4	1	80	20		97.1837	8335	11	99.8682	0.1318
paired100	phylum	60	8	3	72.7273	27.2727		96.7909	8331	10	99.8801	0.11989
paired100	phylum	65	6	4	60	40	0.15	96.2992	8323	7	99.916	0.084034
paired100	phylum	70	10	0	100	0	0.001,0.005,0.01,0.02,0.03,0.04,0.05,0.06,0.07,0.08,0.09,0.1	95.7378	8317	3	99.9639	0.036058
paired100	phylum	75	18	0	100	0		94.9235	8307	3	99.9639	0.036101
paired100	phylum	80	33	0	100	0		94.0022	8289	3	99.9638	0.036179
paired100	phylum	85	51	0	100	0		92.8717	8256	3	99.9637	0.036324
paired100	phylum	90	119.5	0	100	0		91.5275	8205	3	99.9634	0.03655
paired100	phylum	95	1935.5	1	99.9484	0.05164		88.766	8085.5	3	99.9629	0.03709
paired100	phylum	100	6150	2	99.9675	0.03251		58.1944	6150	2	99.9675	0.03251
paired120	genus	0	0	12	0	100	0.85	99.2583	5907	2217.5	72.706	27.294
paired120	genus	5	3	25	10.7143	89.2857		98.8498	5907	2205.5	72.8136	27.1864
paired120	genus	10	9	42	17.6471	82.3529		97.6855	5904	2180.5	73.0286	26.9714
paired120	genus	15	6	50	10.7143	89.2857		96.207	5895	2138.5	73.3802	26.6198
paired120	genus	20	15	69	17.8571	82.1429	0.8	93.8728	5889	2088.5	73.8201	26.1799
paired120	genus	25	21	126	14.2857	85.7143		91.1701	5874	2019.5	74.4157	25.5843
paired120	genus	30	45	153	22.7273	77.2727	0.75	88.1674	5853	1893.5	75.5567	24.4433
paired120	genus	35	48	109.5	30.4762	69.5238	0.65,0.7	85.5351	5808	1740.5	76.9424	23.0576
paired120	genus	40	80.5	144	35.8575	64.1425	0.6	83.2122	5760	1631	77.9326	22.0674
paired120	genus	45	102	122.5	45.4343	54.5657	0.55	80.9434	5679.5	1487	79.2507	20.7493
paired120	genus	50	113.5	135	45.674	54.326		78.7307	5577.5	1364.5	80.3443	19.6557
paired120	genus	55	173	217	44.359	55.641		76.4772	5464	1229.5	81.6314	18.3686
paired120	genus	60	232	171.5	57.4969	42.5031	0.4,0.45,0.5	73.3617	5291	1012.5	83.9375	16.0625
paired120	genus	65	192.5	140	57.8947	42.1053		58.2106	5059	841	85.7458	14.2542
paired120	genus	70	247.5	141	63.7066	36.2934	0.35	54.1215	4866.5	701	87.4091	12.5909
paired120	genus	75	402	91	81.5416	18.4584	0.2,0.25,0.3	51.6904	4619	560	89.1871	10.8129
paired120	genus	80	368.5	100	78.6553	21.3447		48.6933	4217	469	89.9915	10.0085
paired120	genus	85	601	111	84.4101	15.5899	0.15	45.556	3848.5	369	91.2507	8.74926
paired120	genus	90	1049.5	70	93.7472	6.25279	0.08,0.09,0.1	39.9725	3247.5	258	92.6401	7.35986
paired120	genus	95	1900	186	91.0834	8.91659		30.2491	2198	188	92.1207	7.8793
paired120	genus	100	298	2	99.3333	0.666667	0.005,0.01,0.02,0.03,0.04,0.05,0.06,0.07	2.6068	298	2	99.3333	0.666667
paired120	family	0	0	2	0	100	0.8	99.7648	7498.5	544	93.2359	6.76407
paired120	family	5	2	12	14.2857	85.7143		99.627	7498.5	542	93.2591	6.74087
paired120	family	10	1	12	7.69231	92.3077		99.1997	7496.5	530	93.3969	6.60313
paired120	family	15	1	15	6.25	93.75		98.2711	7495.5	518	93.5359	6.46409
paired120	family	20	2	16	11.1111	88.8889	0.75	96.7592	7494.5	503	93.7105	6.28946
paired120	family	25	6	28	17.6471	82.3529	0.7	95.1407	7492.5	487	93.8969	6.10314
paired120	family	30	20	29	40.8163	59.1837	0.6,0.65	93.7284	7486.5	459	94.2231	5.77686
paired120	family	35	24	27.5	46.6019	53.3981		92.4521	7466.5	430	94.5545	5.44545
paired120	family	40	34	66.5	33.8308	66.1692		91.116	7442.5	402.5	94.8693	5.13066
paired120	family	45	33	36	47.8261	52.1739	0.45,0.5,0.55	89.5872	7408.5	336	95.6614	4.33856
paired120	family	50	48	25	65.7534	34.2466	0.35,0.4	88.1366	7375.5	300	96.0915	3.90854
paired120	family	55	77	50	60.6299	39.3701		86.919	7327.5	275	96.3828	3.61723
paired120	family	60	133.5	36	78.7611	21.2389	0.2,0.25,0.3	85.0471	7250.5	225	96.9902	3.00983
paired120	family	65	124	25	83.2215	16.7785	0.15	70.8422	7117	189	97.4131	2.58691
paired120	family	70	179	28	86.4734	13.5266	0.1	68.0191	6993	164	97.7085	2.29146
paired120	family	75	207	18	92	8	0.06,0.07,0.08,0.09	65.9874	6814	136	98.0432	1.95684
paired120	family	80	239	13	94.8413	5.15873	0.04,0.05	63.5191	6607	118	98.2454	1.75465
paired120	family	85	514	24	95.539	4.46097		61.197	6368	105	98.3779	1.62212
paired120	family	90	1050	36	96.6851	3.31492	0.03	57.2009	5854	81	98.6352	1.36478
paired120	family	95	3469	40	98.8601	1.13993	0.01,0.02	48.9944	4804	45	99.072	0.928026
paired120	family	100	1335	5	99.6269	0.373134	0.005	11.3672	1335	5	99.6269	0.373134
paired120	order	0	0	0	NA	NA	0.8	99.9572	8163.5	139	98.3258	1.6742
paired120	order	5	1	3	25	75		99.8837	8163.5	139	98.3258	1.6742
paired120	order	10	0	5	0	100		99.6233	8162.5	136	98.3611	1.63885
paired120	order	15	0	9	0	100		99.146	8162.5	131	98.4205	1.57955
paired120	order	20	2	8	20	80	0.75	98.6098	8162.5	122	98.5274	1.47263
paired120	order	25	1	14	6.66667	93.3333		97.9597	8160.5	114	98.6223	1.37773
paired120	order	30	1	11	8.33333	91.6667	0.7	97.1921	8159.5	100	98.7893	1.21073
paired120	order	35	8	7	53.3333	46.6667	0.4,0.45,0.5,0.55,0.6,0.65	96.421	8158.5	89	98.9209	1.07912
paired120	order	40	10	12	45.4545	54.5455		95.6699	8150.5	82	99.0039	0.996052
paired120	order	45	15	8	65.2174	34.7826	0.25,0.3,0.35	94.8814	8140.5	70	99.1474	0.852567
paired120	order	50	13	8	61.9048	38.0952		94.1677	8125.5	62	99.2427	0.757252
paired120	order	55	23	9	71.875	28.125	0.2	93.5131	8112.5	54	99.3388	0.661238
paired120	order	60	24	4	85.7143	14.2857	0.07,0.08,0.09,0.1,0.15	92.7721	8089.5	45	99.4468	0.553199
paired120	order	65	29	4	87.8788	12.1212	0.05,0.06	91.9763	8065.5	41	99.4942	0.505767
paired120	order	70	53	4	92.9825	7.01754	0.03,0.04	90.8944	8036.5	37	99.5417	0.458289
paired120	order	75	70	1	98.5915	1.40845	0.01,0.02	89.5176	7983.5	33	99.5883	0.411651
paired120	order	80	91	2	97.8495	2.15054		87.7011	7913.5	32	99.5973	0.402744
paired120	order	85	200	4	98.0392	1.96078		86.1081	7822.5	30	99.618	0.382044
paired120	order	90	468.5	3	99.3637	0.636267	0.005	83.7195	7622.5	26	99.6601	0.339936
paired120	order	95	3740	15	99.6005	0.399467		77.8285	7154	23	99.6795	0.320468
paired120	order	100	3414	8	99.7662	0.233781		27.726	3414	8	99.7662	0.233781
paired120	class	0	0	0	NA	NA	0.65	99.9993	8283	59	99.2927	0.707264
paired120	class	5	0	1	0	100		99.9579	8283	59	99.2927	0.707264
paired120	class	10	0	2	0	100		99.8653	8283	58	99.3046	0.69536
paired120	class	15	1	3	25	75		99.6528	8283	56	99.3285	0.671543
paired120	class	20	0	5	0	100		99.3142	8282	53	99.3641	0.635873
paired120	class	25	1	7	12.5	87.5	0.6	98.8434	8282	48	99.4238	0.57623
paired120	class	30	2	6	25	75	0.45,0.5,0.55	98.2857	8281	41	99.5073	0.49267
paired120	class	35	3	6	33.3333	66.6667	0.35,0.4	97.6355	8279	35	99.579	0.420977
paired120	class	40	3	5	37.5	62.5	0.3	97.1315	8276	29	99.6508	0.349187
paired120	class	45	8	4	66.6667	33.3333	0.2,0.25	96.6098	8273	24	99.7107	0.289261
paired120	class	50	7	3	70	30	0.1,0.15	95.9877	8265	20	99.7586	0.2414
paired120	class	55	9	2	81.8182	18.1818	0.04,0.05,0.06,0.07,0.08,0.09	95.3367	8258	17	99.7946	0.205438
paired120	class	60	12	1	92.3077	7.69231	0.005,0.01,0.02,0.03	94.5786	8249	15	99.8185	0.18151
paired120	class	65	15	1	93.75	6.25		93.7589	8237	14	99.8303	0.169676
paired120	class	70	19	1	95	5		92.9355	8222	13	99.8421	0.157863
paired120	class	75	39	1	97.5	2.5		91.7165	8203	12	99.8539	0.146074
paired120	class	80	58	0	100	0	0.001	90.4743	8164	11	99.8654	0.134557
paired120	class	85	88	0	100	0		89.1862	8106	11	99.8645	0.135518
paired120	class	90	218	0	100	0		87.4928	8018	11	99.863	0.137003
paired120	class	95	2707	6	99.7788	0.221157		84.0457	7800	11	99.8592	0.140827
paired120	class	100	5093	5	99.9019	0.098078		48.8745	5093	5	99.9019	0.098078
paired120	phylum	0	0	0	NA	NA	0.5	100	8345	32	99.618	0.381998
paired120	phylum	5	0	1	0	100		99.9689	8345	32	99.618	0.381998
paired120	phylum	10	0	2	0	100		99.9142	8345	31	99.6299	0.370105
paired120	phylum	15	0	1	0	100		99.7829	8345	29	99.6537	0.34631
paired120	phylum	20	0	3	0	100		99.6128	8345	28	99.6656	0.334408
paired120	phylum	25	0	4	0	100		99.3529	8345	25	99.7013	0.298686
paired120	phylum	30	2	3	40	60	0.4,0.45	99.0391	8345	21	99.749	0.251016
paired120	phylum	35	1	4	20	80	0.35	98.6889	8343	18	99.7847	0.215285
paired120	phylum	40	1	3	25	75	0.25,0.3	98.3452	8342	14	99.8325	0.167544
paired120	phylum	45	3	1	75	25	0.15,0.2	97.9907	8341	11	99.8683	0.131705
paired120	phylum	50	3	0	100	0		97.5788	8338	10	99.8802	0.119789
paired120	phylum	55	4	1	80	20		97.1836	8335	10	99.8802	0.119832
paired120	phylum	60	9	3	75	25		96.7905	8331	9	99.8921	0.107914
paired120	phylum	65	5	3	62.5	37.5		96.3074	8322	6	99.928	0.072046
paired120	phylum	70	10	0	100	0	0.001,0.005,0.01,0.02,0.03,0.04,0.05,0.06,0.07,0.08,0.09,0.1	95.7399	8317	3	99.9639	0.036058
paired120	phylum	75	18	0	100	0		94.9119	8307	3	99.9639	0.036101
paired120	phylum	80	33	0	100	0		94.0006	8289	3	99.9638	0.036179
paired120	phylum	85	50	0	100	0		92.8794	8256	3	99.9637	0.036324
paired120	phylum	90	121	0	100	0		91.5313	8206	3	99.9635	0.036545
paired120	phylum	95	1930.5	0	100	0		88.7787	8085	3	99.9629	0.037092
paired120	phylum	100	6154.5	3	99.9513	0.048721		58.2715	6154.5	3	99.9513	0.048721
