# Supplementary material for: Taxonomic Classification of Bacterial 16S rRNA Genes Using Short Sequencing Reads: Evaluation of Effective Study Designs
Source: PLoS One. 2013 Jan 7;8(1):e53608. doi: 10.1371/journal.pone.0053608 (PMC3538547; doi:10.1371/journal.pone.0053608)
Supplement: Table S8 — Summary of analyses for V6. For each sequencing configuration, taxonomic rank and bootstrap confidence value C, we provide the following information pertaining to the interval [C.C+4] (except for the case C = 100, in which the interval is of size 1): Interval_TP - median number of true predictions in leave-k-out tests (out of 100 repeats); Interval_FP - median number of false predictions in leave-k-out tests (out of 100 repeats); Interval_precision - precision in leave-k-out tests (%), calculated from Interval_TP and Interval_FP; Interval_FPR - false prediction rate in leave-k-out tests (%), calculated from Interval_TP and Interval_FP; threshold for FPR – FPR values for which the confidence value is suitable as a threshold (note that not all rows will contain this field, as we tested only a limited set of FPR values), each threshold is the median of 100 thresholds obtained for the same desired FPR from 100 repeats of the leave-k-out test. We also provide the following information for the interval [C.100]: Env_coverage - coverage of environmental sequences (%); Cumulative_TP - number of true predictions in leave-k-out tests, calculated from Interval_TP; Cumulative_FP - number of false predictions in leave-k-out tests, calculated from Interval_FP; Cumulative_precision – precision of leave-k-out tests (%), calculated from Cumulative_TP and Cumulative_FP; Cumulative_FPR – false prediction rate of leave-k-out tests (%), calculated from Cumulative_TP and Cumulative_FP. (XLS) [file pone.0053608.s014.xls]

## Sheet: Sheet1
Table S8. Summary of analyses for V6, for all experimental designs examined.
The table contains the following columns: • Sequencing_configuration • Rank • Confidence (the value of this column is referred to as ‘C’ in the description of subsequent columns) • Columns pertaining to the interval [C..C+4] (except for the case C=100, in which the interval is of size 1): o Interval_TP – median number of true predictions in leave-k-out tests (out of 100 repeats) o Interval_FP – m…
Sequencing_configuration	Rank	Confidence	Interval_TP	Interval_FP	Interval_precision	Interval_FPR	threshold for FPR	Env_coverage	Cumulative_TP	Cumulative_FP	Cumulative_precision	Cumulative_FPR
single100	genus	0	1	23	4.16667	95.8333	0.9	99.3277	5774	2355	71.0296	28.9704
single100	genus	5	8	75	9.63855	90.3614	0.85	98.2086	5773	2332	71.2276	28.7724
single100	genus	10	15	94	13.7615	86.2385		95.8226	5765	2257	71.8649	28.1351
single100	genus	15	15	118	11.2782	88.7218		93.0873	5750	2163	72.6652	27.3348
single100	genus	20	41	129.5	24.0469	75.9531	0.75,0.8	90.4707	5735	2045	73.7147	26.2853
single100	genus	25	56	163	25.5708	74.4292	0.7	87.8265	5694	1915.5	74.8275	25.1725
single100	genus	30	80	154	34.188	65.812	0.65	84.7904	5638	1752.5	76.2871	23.7129
single100	genus	35	112	170	39.7163	60.2837	0.6	81.5731	5558	1598.5	77.6637	22.3363
single100	genus	40	131	192	40.5573	59.4427		78.2411	5446	1428.5	79.2203	20.7797
single100	genus	45	132.5	160	45.2991	54.7009	0.55	73.484	5315	1236.5	81.1265	18.8735
single100	genus	50	146	194	42.9412	57.0588		69.3397	5182.5	1076.5	82.8008	17.1992
single100	genus	55	178	145	55.1084	44.8916	0.4,0.45,0.5	65.6323	5036.5	882.5	85.0904	14.9096
single100	genus	60	260	149	63.5697	36.4303	0.35	63.1362	4858.5	737.5	86.8209	13.1791
single100	genus	65	315	134.5	70.0779	29.9221	0.3	56.2941	4598.5	588.5	88.6543	11.3457
single100	genus	70	292.5	82	78.1041	21.8959	0.2,0.25	52.1883	4283.5	454	90.4169	9.58311
single100	genus	75	370.5	73	83.54	16.46	0.15	48.7228	3991	372	91.4738	8.52624
single100	genus	80	489	86	85.0435	14.9565		41.4857	3620.5	299	92.3715	7.62852
single100	genus	85	635	83	88.4401	11.5599	0.1	34.5617	3131.5	213	93.6313	6.36867
single100	genus	90	834	78	91.4474	8.55263	0.08,0.09	26.2102	2496.5	130	95.0504	4.94955
single100	genus	95	1594	52	96.8408	3.15917	0.03,0.04,0.05,0.06,0.07	18.8909	1662.5	52	96.967	3.03295
single100	genus	100	68.5	0	100	0	0.001,0.005,0.01,0.02	0.8382	68.5	0	100	0
single100	family	0	0	7	0	100	0.85	99.8064	7039.5	979.5	87.7853	12.2147
single100	family	5	1	25	3.84615	96.1538		99.2403	7039.5	972.5	87.862	12.138
single100	family	10	6	33	15.3846	84.6154	0.75,0.8	98.1422	7038.5	947.5	88.1355	11.8645
single100	family	15	10	46	17.8571	82.1429		96.8248	7032.5	914.5	88.4925	11.5075
single100	family	20	29	55	34.5238	65.4762	0.6,0.65,0.7	94.9082	7022.5	868.5	88.9938	11.0062
single100	family	25	39	52	42.8571	57.1429	0.5,0.55	93.103	6993.5	813.5	89.5799	10.4201
single100	family	30	45	48	48.3871	51.6129		91.3411	6954.5	761.5	90.1309	9.8691
single100	family	35	68	76	47.2222	52.7778		89.4381	6909.5	713.5	90.6402	9.35983
single100	family	40	76	64	54.2857	45.7143	0.4,0.45	87.0803	6841.5	637.5	91.4761	8.52387
single100	family	45	105	68	60.6936	39.3064	0.35	84.6764	6765.5	573.5	92.1856	7.81442
single100	family	50	109.5	68	61.6901	38.3099		80.7992	6660.5	505.5	92.9459	7.05415
single100	family	55	135	68.5	66.3391	33.6609	0.3	77.8518	6551	437.5	93.7397	6.26028
single100	family	60	174	83	67.7043	32.2957		75.1581	6416	369	94.5615	5.43847
single100	family	65	241	74	76.5079	23.4921	0.2,0.25	69.5274	6242	286	95.6189	4.38113
single100	family	70	270	43	86.262	13.738	0.15	63.7912	6001	212	96.5878	3.4122
single100	family	75	350	47	88.1612	11.8388	0.1	59.1424	5731	169	97.1356	2.86441
single100	family	80	415.5	42	90.8197	9.18033	0.08,0.09	52.7776	5381	122	97.783	2.21697
single100	family	85	664	30	95.6772	4.32277	0.04,0.05,0.06,0.07	47.4427	4965.5	80	98.4144	1.58557
single100	family	90	1025	23	97.8053	2.19466	0.02,0.03	36.6393	4301.5	50	98.851	1.14903
single100	family	95	2916.5	27	99.0827	0.917275	0.01	26.9828	3276.5	27	99.1827	0.817315
single100	family	100	360	0	100	0	0.001,0.005	2.5831	360	0	100	0
single100	order	0	0	2	0	100	0.7	99.9956	7728	545.5	93.4067	6.59334
single100	order	5	1	9	10	90		99.7243	7728	543.5	93.4292	6.57076
single100	order	10	4	16.5	19.5122	80.4878		99.0827	7727	534.5	93.5302	6.46977
single100	order	15	7	24	22.5806	77.4194	0.65	98.2201	7723	518	93.7144	6.28564
single100	order	20	18	28	39.1304	60.8696	0.6	96.9111	7716	494	93.9829	6.01705
single100	order	25	15	33	31.25	68.75		95.5992	7698	466	94.292	5.70799
single100	order	30	24	23	51.0638	48.9362	0.4,0.45,0.5,0.55	94.326	7683	433	94.6649	5.33514
single100	order	35	30	28.5	51.2821	48.7179		93.1895	7659	410	94.9188	5.08117
single100	order	40	54	41	56.8421	43.1579		91.9182	7629	381.5	95.2375	4.7625
single100	order	45	76	54.5	58.2375	41.7625		90.4478	7575	340.5	95.6983	4.30169
single100	order	50	76.5	52	59.5331	40.4669	0.35	88.5032	7499	286	96.3263	3.67373
single100	order	55	88	58	60.274	39.726		86.5403	7422.5	234	96.9438	3.05623
single100	order	60	119	46	72.1212	27.8788	0.25,0.3	84.4528	7334.5	176	97.6566	2.34339
single100	order	65	142.5	23	86.1027	13.8973	0.1,0.15,0.2	79.8688	7215.5	130	98.2302	1.76979
single100	order	70	168	18	90.3226	9.67742	0.07,0.08,0.09	76.7906	7073	107	98.5097	1.49025
single100	order	75	247	16	93.9163	6.08365	0.06	74.3409	6905	89	98.7275	1.27252
single100	order	80	282	22	92.7632	7.23684		69.7131	6658	73	98.9155	1.08453
single100	order	85	468	20	95.9016	4.09836	0.03,0.04,0.05	65.4643	6376	51	99.2065	0.793527
single100	order	90	825	13	98.4487	1.55131	0.01,0.02	59.4738	5908	31	99.478	0.521973
single100	order	95	4326	18	99.5856	0.414365	0.005	45.6656	5083	18	99.6471	0.352872
single100	order	100	757	0	100	0	0.001	5.1353	757	0	100	0
single100	class	0	0	3	0	100	0.75	99.9989	8182	158.5	98.0996	1.90037
single100	class	5	1	5	16.6667	83.3333		99.8463	8182	155.5	98.1349	1.86507
single100	class	10	1	7	12.5	87.5		99.5236	8181	150.5	98.1936	1.8064
single100	class	15	1	14	6.66667	93.3333		99.0137	8180	143.5	98.276	1.72403
single100	class	20	5	9	35.7143	64.2857	0.6,0.65,0.7	98.2591	8179	129.5	98.4414	1.55865
single100	class	25	4	15	21.0526	78.9474		97.3284	8174	120.5	98.5472	1.45277
single100	class	30	7	14	33.3333	66.6667	0.5,0.55	96.3732	8170	105.5	98.7252	1.27485
single100	class	35	12	14.5	45.283	54.717	0.4,0.45	95.4448	8163	91.5	98.8915	1.10849
single100	class	40	16	13	55.1724	44.8276	0.3,0.35	94.4525	8151	77	99.0642	0.935829
single100	class	45	30	12	71.4286	28.5714	0.2,0.25	93.3731	8135	64	99.2194	0.780583
single100	class	50	39	10	79.5918	20.4082	0.15	92.3314	8105	52	99.3625	0.637489
single100	class	55	40	5	88.8889	11.1111	0.07,0.08,0.09,0.1	91.1461	8066	42	99.482	0.518007
single100	class	60	54	7	88.5246	11.4754	0.06	89.9235	8026	37	99.5411	0.458886
single100	class	65	72	6	92.3077	7.69231	0.04,0.05	88.5402	7972	30	99.6251	0.374906
single100	class	70	78	3	96.2963	3.7037	0.02,0.03	86.7838	7900	24	99.6971	0.302877
single100	class	75	130	3	97.7444	2.25564		85.2005	7822	21	99.7322	0.267755
single100	class	80	163	3	98.1928	1.80723		82.766	7692	18	99.7665	0.233463
single100	class	85	277.5	7	97.5395	2.46046		79.9429	7529	15	99.8012	0.198834
single100	class	90	468	4	99.1525	0.847458	0.005,0.01	75.8556	7251.5	8	99.8898	0.1102
single100	class	95	5476	4	99.927	0.072993	0.001	68.0502	6783.5	4	99.9411	0.058932
single100	class	100	1307.5	0	100	0		8.2739	1307.5	0	100	0
single100	phylum	0	0	1	0	100	0.55	100	8304.5	73	99.1286	0.871382
single100	phylum	5	1	3	25	75		99.9022	8304.5	72	99.1405	0.859548
single100	phylum	10	0	1	0	100		99.7584	8303.5	69	99.1759	0.824127
single100	phylum	15	0	4	0	100		99.5367	8303.5	68	99.1877	0.81228
single100	phylum	20	2	6	25	75		99.1776	8303.5	64	99.2351	0.764864
single100	phylum	25	3	7	30	70		98.7086	8301.5	58	99.3062	0.693821
single100	phylum	30	2	8	20	80	0.5	98.2115	8298.5	51	99.3892	0.610815
single100	phylum	35	4	5	44.4444	55.5556	0.35,0.4,0.45	97.6259	8296.5	43	99.4844	0.515618
single100	phylum	40	6	6	50	50		97.0052	8292.5	38	99.5438	0.456155
single100	phylum	45	8	8	50	50	0.3	96.3972	8286.5	32	99.6153	0.384685
single100	phylum	50	12	6	66.6667	33.3333	0.2,0.25	95.7696	8278.5	24	99.7109	0.28907
single100	phylum	55	21	6	77.7778	22.2222	0.1,0.15	95.1532	8266.5	18	99.7827	0.217273
single100	phylum	60	32	5	86.4865	13.5135	0.06,0.07,0.08,0.09	94.4532	8245.5	12	99.8547	0.145322
single100	phylum	65	53	1	98.1481	1.85185	0.01,0.02,0.03,0.04,0.05	93.7221	8213.5	7	99.9148	0.085153
single100	phylum	70	48	2	96	4		92.8046	8160.5	6	99.9265	0.073471
single100	phylum	75	67	0	100	0	0.005	91.6843	8112.5	4	99.9507	0.049282
single100	phylum	80	104	1	99.0476	0.952381		90.1625	8045.5	4	99.9503	0.049693
single100	phylum	85	158.5	1	99.373	0.626959		88.2418	7941.5	3	99.9622	0.037762
single100	phylum	90	334	2	99.4048	0.595238		85.3628	7783	2	99.9743	0.02569
single100	phylum	95	4585	0	100	0	0.001	79.804	7449	0	100	0
single100	phylum	100	2864	0	100	0		27.6152	2864	0	100	0
single120	genus	0	0	16	0	100	0.9	99.3189	6046	2080	74.4031	25.5968
single120	genus	5	1	29	3.33333	96.6667		98.6219	6046	2064	74.5499	25.4501
single120	genus	10	6	52.5	10.2564	89.7436	0.85	97.3847	6045	2035	74.8144	25.1856
single120	genus	15	16	86	15.6863	84.3137		95.1354	6039	1982.5	75.2852	24.7148
single120	genus	20	21	129	14	86		92.9182	6023	1896.5	76.0528	23.9472
single120	genus	25	35	94	27.1318	72.8682	0.7,0.75,0.8	90.5394	6002	1767.5	77.2508	22.7492
single120	genus	30	54	105	33.9623	66.0377	0.65	88.1702	5967	1673.5	78.097	21.903
single120	genus	35	62	137	31.1558	68.8442		86.0019	5913	1568.5	79.035	20.965
single120	genus	40	82	138	37.2727	62.7273	0.6	83.8158	5851	1431.5	80.3433	19.6567
single120	genus	45	140	132	51.4706	48.5294	0.5,0.55	81.0259	5769	1293.5	81.685	18.315
single120	genus	50	154	178.5	46.3158	53.6842		78.7855	5629	1161.5	82.8952	17.1048
single120	genus	55	135	153	46.875	53.125		75.4751	5475	983	84.7786	15.2214
single120	genus	60	155.5	120	56.4428	43.5572	0.45	71.1867	5340	830	86.5478	13.4522
single120	genus	65	171.5	138	55.412	44.588	0.4	67.8211	5184.5	710	87.9549	12.0451
single120	genus	70	258.5	107	70.725	29.275	0.3,0.35	64.8353	5013	572	89.7583	10.2417
single120	genus	75	282	96	74.6032	25.3968	0.25	62.5776	4754.5	465	91.0911	8.9089
single120	genus	80	316	84	79	21	0.2	58.1036	4472.5	369	92.3784	7.6216
single120	genus	85	485	79	85.9929	14.0071	0.15	50.3901	4156.5	285	93.5832	6.41675
single120	genus	90	903.5	98	90.2147	9.78532	0.09,0.1	45.42	3671.5	206	94.6873	5.3127
single120	genus	95	2410	108	95.7109	4.28912	0.04,0.05,0.06,0.07,0.08	32.2557	2768	108	96.2448	3.75522
single120	genus	100	358	0	100	0	0.001,0.005,0.01,0.02,0.03	6.5165	358	0	100	0
single120	family	0	1	6	14.2857	85.7143	0.85	99.7963	7260	790	90.1863	9.81367
single120	family	5	0	10	0	100		99.4733	7259	784	90.2524	9.74761
single120	family	10	1	21	4.54545	95.4545		98.7473	7259	774	90.3647	9.63526
single120	family	15	5	26	16.129	83.871	0.7,0.75,0.8	97.5528	7258	753	90.6004	9.39958
single120	family	20	9	29	23.6842	76.3158	0.65	96.1521	7253	727	90.8897	9.11028
single120	family	25	19	31	38	62	0.5,0.55,0.6	94.7563	7244	698	91.2113	8.78872
single120	family	30	37	42	46.8354	53.1646		93.258	7225	667	91.5484	8.4516
single120	family	35	35.5	40	47.0199	52.9801		91.7833	7188	625	92.0005	7.99949
single120	family	40	50	59	45.8716	54.1284		90.2436	7152.5	585	92.4394	7.56058
single120	family	45	75	59	55.9701	44.0299	0.4,0.45	88.0156	7102.5	526	93.1048	6.8952
single120	family	50	79.5	64	55.4007	44.5993		86.1613	7027.5	467	93.7688	6.23124
single120	family	55	100	43	69.9301	30.0699	0.35	83.9422	6948	403	94.5178	5.48225
single120	family	60	113	55	67.2619	32.7381		82.19	6848	360	95.0055	4.99445
single120	family	65	139	78	64.0553	35.9447		79.3342	6735	305	95.6676	4.33239
single120	family	70	163	39	80.6931	19.3069	0.2,0.25,0.3	76.6052	6596	227	96.673	3.32698
single120	family	75	187	28	86.9767	13.0233	0.15	74.3832	6433	188	97.1606	2.83945
single120	family	80	287	42	87.234	12.766	0.1	70.333	6246	160	97.5023	2.49766
single120	family	85	441	55	88.9113	11.0887	0.09	65.6395	5959	118	98.0583	1.94175
single120	family	90	686	13	98.1402	1.8598	0.02,0.03,0.04,0.05,0.06,0.07,0.08	58.4207	5518	63	98.8712	1.12883
single120	family	95	3786.5	50	98.6967	1.30327		47.0686	4832	50	98.9758	1.02417
single120	family	100	1045.5	0	100	0	0.001,0.005,0.01	9.9619	1045.5	0	100	0
single120	order	0	1	1	50	50	0.8	99.9949	7884	424	94.8965	5.10351
single120	order	5	0	3	0	100		99.8704	7883	423	94.9073	5.0927
single120	order	10	0	11	0	100		99.4703	7883	420	94.9416	5.05841
single120	order	15	4	12	25	75	0.7,0.75	98.6983	7883	409	95.0675	4.93246
single120	order	20	3	19	13.6364	86.3636		97.7426	7879	397	95.203	4.797
single120	order	25	9	16	36	64	0.55,0.6,0.65	96.7523	7876	378	95.4204	4.5796
single120	order	30	15	17	46.875	53.125		95.735	7867	362	95.6009	4.39908
single120	order	35	19	20	48.7179	51.2821		94.7077	7852	345	95.7911	4.20886
single120	order	40	24	44	35.2941	64.7059		93.5216	7833	325	96.0162	3.98382
single120	order	45	33	36	47.8261	52.1739	0.45,0.5	92.2618	7809	281	96.5266	3.47342
single120	order	50	50	37	57.4713	42.5287	0.35,0.4	91.0368	7776	245	96.9455	3.05448
single120	order	55	67	26.5	71.6578	28.3422	0.25,0.3	89.3605	7726	208	97.3784	2.62163
single120	order	60	67	19	77.907	22.093	0.15,0.2	88.0819	7659	181.5	97.6851	2.3149
single120	order	65	91	13	87.5	12.5		86.5884	7592	162.5	97.9044	2.09556
single120	order	70	145	14.5	90.9091	9.09091		84.8188	7501	149.5	98.0459	1.95412
single120	order	75	132	16	89.1892	10.8108		82.0135	7356	135	98.1978	1.80216
single120	order	80	174	30	85.2941	14.7059		79.4356	7224	119	98.3794	1.62059
single120	order	85	313.5	46	87.2045	12.7955	0.1	75.4665	7050	89	98.7533	1.24667
single120	order	90	487	11	97.7912	2.20884	0.02,0.03,0.04,0.05,0.06,0.07,0.08,0.09	71.718	6736.5	43	99.3657	0.634265
single120	order	95	3445.5	31	99.1083	0.891701	0.01	62.9317	6249.5	32	99.4906	0.509432
single120	order	100	2804	1	99.9643	0.035651	0.001,0.005	20.631	2804	1	99.9643	0.035651
single120	class	0	1	0	100	0	0.7	99.9987	8245	100	98.8017	1.19832
single120	class	5	0	0	NA	NA		99.9436	8244	100	98.8015	1.19847
single120	class	10	0	7	0	100		99.7058	8244	100	98.8015	1.19847
single120	class	15	3	7	30	70		99.3062	8244	93	98.8845	1.11551
single120	class	20	0	8	0	100		98.7479	8241	86	98.9672	1.03279
single120	class	25	1	6	14.2857	85.7143	0.5,0.55,0.6,0.65	98.0125	8241	78	99.0624	0.937613
single120	class	30	4	7	36.3636	63.6364	0.4,0.45	97.1618	8240	72	99.1338	0.866218
single120	class	35	7	7	50	50	0.35	96.2869	8236	65	99.217	0.783038
single120	class	40	13	11	54.1667	45.8333	0.3	95.2786	8229	58	99.3001	0.699891
single120	class	45	17	7	70.8333	29.1667	0.25	94.3287	8216	47	99.4312	0.568801
single120	class	50	12	8	60	40		93.4865	8199	40	99.5145	0.485496
single120	class	55	26	3	89.6552	10.3448	0.06,0.07,0.08,0.09,0.1,0.15,0.2	92.6943	8187	32	99.6107	0.389342
single120	class	60	38	5	88.3721	11.6279	0.05	91.6612	8161	29	99.6459	0.35409
single120	class	65	55.5	4	93.2773	6.72269	0.03,0.04	90.6823	8123	24	99.7054	0.294587
single120	class	70	52	1	98.1132	1.88679	0.02	89.6216	8067.5	20	99.7527	0.247295
single120	class	75	70	3	95.8904	4.10959		88.4846	8015.5	19	99.7635	0.23648
single120	class	80	88	2	97.7778	2.22222		86.9995	7945.5	16	99.799	0.200967
single120	class	85	152	6	96.2025	3.79747		85.1286	7857.5	14	99.8221	0.177857
single120	class	90	277	4	98.5765	1.42349	0.005,0.01	82.6109	7705.5	8	99.8963	0.103714
single120	class	95	3126.5	4	99.8722	0.127775	0.001	77.4606	7428.5	4	99.9462	0.053818
single120	class	100	4302	0	100	0		40.1973	4302	0	100	0
single120	phylum	0	1	0	100	0	0.5	100	8334	40	99.5223	0.477669
single120	phylum	5	0	0	NA	NA		99.966	8333	40	99.5223	0.477726
single120	phylum	10	0	2	0	100		99.8333	8333	40	99.5223	0.477726
single120	phylum	15	2	3	40	60		99.628	8333	38	99.5461	0.453948
single120	phylum	20	0	4	0	100		99.349	8331	35	99.5816	0.41836
single120	phylum	25	0	3	0	100	0.4,0.45	98.9882	8331	31	99.6293	0.370725
single120	phylum	30	2	3	40	60	0.3,0.35	98.5623	8331	28	99.665	0.334968
single120	phylum	35	3	4	42.8571	57.1429		98.0937	8329	25	99.7007	0.299258
single120	phylum	40	7	1	87.5	12.5	0.2,0.25	97.5053	8326	21	99.7484	0.251587
single120	phylum	45	9	3	75	25		96.9093	8319	20	99.7602	0.239837
single120	phylum	50	6	4	60	40		96.34	8310	17	99.7958	0.204155
single120	phylum	55	9	3	75	25	0.08,0.09,0.1,0.15	95.8007	8304	13	99.8437	0.156306
single120	phylum	60	19	3	86.3636	13.6364	0.07	95.2931	8295	10	99.8796	0.120409
single120	phylum	65	22	4	84.6154	15.3846	0.06	94.7539	8276	7	99.9155	0.08451
single120	phylum	70	33	0	100	0	0.005,0.01,0.02,0.03,0.04,0.05	94.1006	8254	3	99.9637	0.036333
single120	phylum	75	37	0	100	0	0.001	93.352	8221	3	99.9635	0.036479
single120	phylum	80	53.5	1	98.1651	1.83486		92.2989	8184	3	99.9634	0.036643
single120	phylum	85	105	0	100	0		90.9712	8130.5	2	99.9754	0.024593
single120	phylum	90	181	0	100	0		89.0405	8025.5	2	99.9751	0.024914
single120	phylum	95	2127	2	99.9061	0.093941		85.2987	7844.5	2	99.9745	0.025489
single120	phylum	100	5717.5	0	100	0		58.9029	5717.5	0	100	0
paired100	genus	0	0	5	0	100	0.9	99.601	6237	1897	76.6781	23.3219
paired100	genus	5	0	26	0	100		99.1104	6237	1892	76.7253	23.2747
paired100	genus	10	6	42	12.5	87.5	0.8,0.85	97.762	6237	1866	76.9715	23.0285
paired100	genus	15	12.5	70.5	15.0602	84.9398		95.8651	6231	1824	77.3557	22.6443
paired100	genus	20	22	109	16.7939	83.2061		93.9768	6218.5	1753.5	78.0043	21.9957
paired100	genus	25	32	120	21.0526	78.9474	0.75	91.8341	6196.5	1644.5	79.0269	20.9731
paired100	genus	30	40	99.5	28.6738	71.3262	0.65,0.7	89.2605	6164.5	1524.5	80.173	19.827
paired100	genus	35	60	99	37.7358	62.2642	0.6	87.0303	6124.5	1425	81.1246	18.8754
paired100	genus	40	79	116	40.5128	59.4872		84.9498	6064.5	1326	82.058	17.942
paired100	genus	45	93	174	34.8315	65.1685		82.7602	5985.5	1210	83.1839	16.8161
paired100	genus	50	138.5	148	48.3421	51.6579	0.5,0.55	79.5137	5892.5	1036	85.0473	14.9527
paired100	genus	55	158	133	54.2955	45.7045	0.45	77.2725	5754	888	86.6305	13.3695
paired100	genus	60	144	115	55.5985	44.4015	0.4	74.5527	5596	755	88.1121	11.8879
paired100	genus	65	200	86	69.9301	30.0699	0.3,0.35	70.3606	5452	640	89.4944	10.5056
paired100	genus	70	196	99.5	66.3283	33.6717		67.7079	5252	554	90.4581	9.54185
paired100	genus	75	270	98	73.3696	26.6304	0.25	64.2123	5056	454.5	91.7521	8.24789
paired100	genus	80	351	76.5	82.1053	17.8947	0.15,0.2	60.708	4786	356.5	93.0676	6.93243
paired100	genus	85	531	85	86.2013	13.7987		52.9128	4435	280	94.0615	5.93849
paired100	genus	90	886	103	89.5854	10.4146	0.09,0.1	47.7116	3904	195	95.2427	4.75726
paired100	genus	95	2618	91	96.6408	3.35917	0.03,0.04,0.05,0.06,0.07,0.08	35.6889	3018	92	97.0418	2.9582
paired100	genus	100	400	1	99.7506	0.249377	0.001,0.005,0.01,0.02	8.1172	400	1	99.7506	0.249377
paired100	family	0	0	1	0	100	0.7	99.8086	7432	590	92.6452	7.35477
paired100	family	5	0	7.5	0	100		99.6139	7432	589	92.6568	7.34322
paired100	family	10	2	12	14.2857	85.7143	0.65	99.0508	7432	581.5	92.7435	7.2565
paired100	family	15	8	19.5	29.0909	70.9091		98.0284	7430	569.5	92.8808	7.1192
paired100	family	20	7	24	22.5806	77.4194		96.8467	7422	550	93.1009	6.89915
paired100	family	25	17	24	41.4634	58.5366	0.55,0.6	95.6244	7415	526	93.3761	6.62385
paired100	family	30	17	26	39.5349	60.4651		94.3286	7398	502	93.6456	6.35443
paired100	family	35	24	37	39.3443	60.6557		93.0756	7381	476	93.9417	6.05829
paired100	family	40	36	37	49.3151	50.6849	0.5	91.693	7357	439	94.3689	5.63109
paired100	family	45	53	45	54.0816	45.9184		90.1364	7321	402	94.7948	5.20523
paired100	family	50	56.5	70	44.664	55.336		87.8819	7268	357	95.318	4.68197
paired100	family	55	82	35	70.0855	29.9145	0.25,0.3,0.35,0.4,0.45	86.1105	7211.5	287	96.1726	3.82743
paired100	family	60	94	31	75.2	24.8		84.4446	7129.5	252	96.5861	3.41394
paired100	family	65	117	39	75	25	0.2	82.6898	7035.5	221	96.9545	3.04555
paired100	family	70	118	26	81.9444	18.0556	0.15	80.6713	6918.5	182	97.4368	2.5632
paired100	family	75	149.5	20.5	87.9412	12.0588	0.1	76.8555	6800.5	156	97.7575	2.24251
paired100	family	80	295.5	41	87.8157	12.1843		73.5366	6651	135.5	98.0034	1.99661
paired100	family	85	376	36	91.2621	8.73786	0.07,0.08,0.09	68.0517	6355.5	94.5	98.5349	1.46512
paired100	family	90	700	17.5	97.561	2.43902	0.02,0.03,0.04,0.05,0.06	62.5977	5979.5	58.5	99.0311	0.968864
paired100	family	95	4049	40	99.0218	0.978234	0.01	50.3824	5279.5	41	99.2294	0.770604
paired100	family	100	1230.5	1	99.9188	0.081202	0.001,0.005	12.874	1230.5	1	99.9188	0.081202
paired100	order	0	0	1	0	100	0.7	99.9961	7960.5	313	96.2168	3.78316
paired100	order	5	0	2	0	100		99.9251	7960.5	312	96.2285	3.77153
paired100	order	10	2	7	22.2222	77.7778		99.6551	7960.5	310	96.2517	3.74826
paired100	order	15	4	8	33.3333	66.6667		99.085	7958.5	303	96.3324	3.66762
paired100	order	20	2	14	12.5	87.5		98.3596	7954.5	295	96.424	3.57597
paired100	order	25	10	12	45.4545	54.5455	0.55,0.6,0.65	97.5025	7952.5	281	96.5871	3.41289
paired100	order	30	6	17	26.087	73.913		96.5734	7942.5	269	96.7241	3.27589
paired100	order	35	11	15	42.3077	57.6923	0.5	95.664	7936.5	252	96.9225	3.07749
paired100	order	40	13	20	39.3939	60.6061	0.45	94.7304	7925.5	237	97.0965	2.90352
paired100	order	45	27	20	57.4468	42.5532	0.35,0.4	93.8117	7912.5	217	97.3307	2.66929
paired100	order	50	28	21	57.1429	42.8571		92.7185	7885.5	197	97.5626	2.43736
paired100	order	55	38	21	64.4068	35.5932	0.3	91.584	7857.5	176	97.8092	2.19083
paired100	order	60	53	20	72.6027	27.3973	0.2,0.25	90.3484	7819.5	155	98.0563	1.9437
paired100	order	65	89	28	76.0684	23.9316		89.0783	7766.5	135	98.2915	1.70854
paired100	order	70	93	12	88.5714	11.4286	0.1,0.15	87.7357	7677.5	107	98.6255	1.37453
paired100	order	75	128	10	92.7536	7.24638		86.4097	7584.5	95	98.7629	1.23706
paired100	order	80	198	29	87.2247	12.7753		84.1842	7456.5	85	98.8729	1.1271
paired100	order	85	262	24	91.6084	8.39161	0.06,0.07,0.08,0.09	78.1855	7258.5	56	99.2344	0.765603
paired100	order	90	453	7	98.4783	1.52174	0.01,0.02,0.03,0.04,0.05	74.9555	6996.5	32	99.5447	0.455289
paired100	order	95	3159	24	99.246	0.754006		66.9188	6543.5	25	99.6194	0.380604
paired100	order	100	3384.5	1	99.9705	0.029538	0.001,0.005	27.5906	3384.5	1	99.9705	0.029538
paired100	class	0	0	0	NA	NA	0.55	99.9998	8277	66	99.2089	0.791082
paired100	class	5	0	1	0	100		99.9802	8277	66	99.2089	0.791082
paired100	class	10	2	4	33.3333	66.6667		99.8615	8277	65	99.2208	0.77919
paired100	class	15	2	4	33.3333	66.6667		99.5673	8275	61	99.2682	0.731766
paired100	class	20	1	5	16.6667	83.3333		99.1806	8273	57	99.3157	0.684274
paired100	class	25	1	5	16.6667	83.3333		98.6638	8272	52	99.3753	0.6247
paired100	class	30	2	8	20	80	0.5	97.9837	8271	47	99.435	0.56504
paired100	class	35	3	5	37.5	62.5	0.35,0.4,0.45	97.2227	8269	39	99.5306	0.469427
paired100	class	40	5	6	45.4545	54.5455	0.3	96.4532	8266	34	99.5904	0.409639
paired100	class	45	7	5	58.3333	41.6667	0.2,0.25	95.7082	8261	28	99.6622	0.337797
paired100	class	50	10	5	66.6667	33.3333	0.15	95.0302	8254	23	99.7221	0.277878
paired100	class	55	17	2	89.4737	10.5263	0.05,0.06,0.07,0.08,0.09,0.1	94.2439	8244	18	99.7821	0.217865
paired100	class	60	19	3	86.3636	13.6364	0.04	93.3931	8227	16	99.8059	0.194104
paired100	class	65	33	1	97.0588	2.94118	0.02,0.03	92.5861	8208	13	99.8419	0.158132
paired100	class	70	44	0	100	0		91.6623	8175	12	99.8534	0.146574
paired100	class	75	53	1	98.1481	1.85185		90.679	8131	12	99.8526	0.147366
paired100	class	80	59	1	98.3333	1.66667		89.4805	8078	11	99.864	0.135987
paired100	class	85	99	4	96.1165	3.88349		87.8556	8019	10	99.8755	0.124549
paired100	class	90	195.5	2	98.9873	1.01266	0.005,0.01	85.7359	7920	6	99.9243	0.0757
paired100	class	95	2379.5	4	99.8322	0.16782	0.001	80.9737	7724.5	4	99.9482	0.051756
paired100	class	100	5345	0	100	0		47.006	5345	0	100	0
paired100	phylum	0	0	0	NA	NA	0.5	100	8347	29	99.6538	0.346227
paired100	phylum	5	0	0	NA	NA		99.9871	8347	29	99.6538	0.346227
paired100	phylum	10	0	1	0	100		99.9158	8347	29	99.6538	0.346227
paired100	phylum	15	2	3	40	60		99.7752	8347	28	99.6657	0.334328
paired100	phylum	20	0	1	0	100		99.6143	8345	25	99.7013	0.298686
paired100	phylum	25	0	3	0	100		99.359	8345	24	99.7132	0.286773
paired100	phylum	30	1	5	16.6667	83.3333	0.45	99.033	8345	21	99.749	0.251016
paired100	phylum	35	2	2	50	50	0.3,0.35,0.4	98.6504	8344	16	99.8086	0.191388
paired100	phylum	40	3	2	60	40		98.2368	8342	14	99.8325	0.167544
paired100	phylum	45	1	4	20	80		97.8178	8339	12	99.8563	0.143695
paired100	phylum	50	6	1	85.7143	14.2857	0.05,0.06,0.07,0.08,0.09,0.1,0.15,0.2,0.25	97.4304	8338	8	99.9041	0.095854
paired100	phylum	55	9	2	81.8182	18.1818	0.04	97.0432	8332	7	99.9161	0.083943
paired100	phylum	60	6	1	85.7143	14.2857	0.01,0.02,0.03	96.6523	8323	5	99.94	0.060038
paired100	phylum	65	9	1	90	10	0.005	96.2435	8317	4	99.9519	0.048071
paired100	phylum	70	20	1	95.2381	4.7619		95.6887	8308	3	99.9639	0.036097
paired100	phylum	75	19	0	100	0	0.001	95.0221	8288	2	99.9759	0.024125
paired100	phylum	80	35	0	100	0		94.0525	8269	2	99.9758	0.024181
paired100	phylum	85	59	0	100	0		93.0694	8234	2	99.9757	0.024284
paired100	phylum	90	114	0	100	0		91.6411	8175	2	99.9755	0.024459
paired100	phylum	95	1611.5	2	99.876	0.123954		89.2018	8061	2	99.9752	0.024805
paired100	phylum	100	6449.5	0	100	0		63.5818	6449.5	0	100	0
paired120	genus	0	0	5	0	100	0.9	99.601	6234	1896.5	76.6743	23.3257
paired120	genus	5	0	26	0	100		99.1185	6234	1891.5	76.7214	23.2786
paired120	genus	10	6	42	12.5	87.5	0.8,0.85	97.7554	6234	1865.5	76.9677	23.0323
paired120	genus	15	13	72	15.2941	84.7059		95.8438	6228	1823.5	77.352	22.648
paired120	genus	20	22	106	17.1875	82.8125		93.9902	6215	1751.5	78.0142	21.9858
paired120	genus	25	32	121.5	20.8469	79.1531	0.75	91.8362	6193	1645.5	79.0075	20.9925
paired120	genus	30	42	102	29.1667	70.8333	0.65,0.7	89.2672	6161	1524	80.1692	19.8308
paired120	genus	35	58	96	37.6623	62.3377	0.6	87.0264	6119	1422	81.1431	18.8569
paired120	genus	40	78	116	40.2062	59.7938		84.9509	6061	1326	82.0495	17.9505
paired120	genus	45	98	174	36.0294	63.9706		82.771	5983	1210	83.1781	16.8219
paired120	genus	50	137	151	47.5694	52.4306	0.5,0.55	79.5164	5885	1036	85.0311	14.9689
paired120	genus	55	156	131	54.3554	45.6446	0.45	77.2755	5748	885	86.6576	13.3424
paired120	genus	60	145	113	56.2015	43.7985	0.4	74.5455	5592	754	88.1185	11.8815
paired120	genus	65	196	87	69.258	30.742	0.3,0.35	70.3566	5447	641	89.4711	10.5289
paired120	genus	70	198.5	99	66.7227	33.2773		67.7097	5251	554	90.4565	9.5435
paired120	genus	75	266	99	72.8767	27.1233	0.25	64.2042	5052.5	455	91.7385	8.26146
paired120	genus	80	352	76	82.243	17.757	0.15,0.2	60.7011	4786.5	356	93.0773	6.9227
paired120	genus	85	531.5	85	86.2125	13.7875		52.9334	4434.5	280	94.0609	5.93912
paired120	genus	90	889	102	89.7074	10.2926	0.09,0.1	47.7207	3903	195	95.2416	4.75842
paired120	genus	95	2611	92	96.5964	3.40363	0.03,0.04,0.05,0.06,0.07,0.08	35.6531	3014	93	97.0068	2.99324
paired120	genus	100	403	1	99.7525	0.247525	0.001,0.005,0.01,0.02	8.1287	403	1	99.7525	0.247525
paired120	family	0	0	1	0	100	0.7	99.8086	7429.5	589	92.6545	7.34551
paired120	family	5	0	7	0	100		99.6141	7429.5	588	92.666	7.33396
paired120	family	10	2	12	14.2857	85.7143	0.65	99.0509	7429.5	581	92.747	7.25298
paired120	family	15	8	21	27.5862	72.4138		98.0206	7427.5	569	92.8844	7.11561
paired120	family	20	7	23	23.3333	76.6667	0.6	96.8334	7419.5	548	93.1221	6.87794
paired120	family	25	16	24	40	60	0.55	95.6167	7412.5	525	93.3858	6.61417
paired120	family	30	18	26	40.9091	59.0909		94.3339	7396.5	501	93.6562	6.34378
paired120	family	35	23	36	38.9831	61.0169		93.0798	7378.5	475	93.9517	6.04826
paired120	family	40	37	37	50	50	0.5	91.6925	7355.5	439	94.3678	5.63218
paired120	family	45	53	43	55.2083	44.7917		90.1341	7318.5	402	94.7931	5.20692
paired120	family	50	57	71	44.5312	55.4688		87.8911	7265.5	359	95.2915	4.7085
paired120	family	55	80.5	36	69.0987	30.9013	0.25,0.3,0.35,0.4,0.45	86.1062	7208.5	288	96.1582	3.84179
paired120	family	60	93	31	75	25	0.2	84.4456	7128	252	96.5854	3.41463
paired120	family	65	118	38	75.641	24.359		82.6811	7035	221	96.9542	3.04576
paired120	family	70	119	26	82.069	17.931	0.15	80.6788	6917	183	97.4225	2.57747
paired120	family	75	147	20	88.024	11.976	0.1	76.8525	6798	157	97.7426	2.25737
paired120	family	80	300	41	87.9765	12.0235		73.5264	6651	137	97.9817	2.01827
paired120	family	85	372	37	90.9535	9.04645	0.07,0.08,0.09	68.0631	6351	96	98.5109	1.48907
paired120	family	90	702	17	97.6356	2.3644	0.02,0.03,0.04,0.05,0.06	62.5839	5979	59	99.0229	0.977145
paired120	family	95	4052	41	98.9983	1.00171	0.01	50.3768	5277	42	99.2104	0.789622
paired120	family	100	1225	1	99.9184	0.081566	0.001,0.005	12.8979	1225	1	99.9184	0.081566
paired120	order	0	0	1	0	100	0.65	99.9961	7960.5	315	96.1936	3.80642
paired120	order	5	0	2	0	100		99.9244	7960.5	314	96.2052	3.79479
paired120	order	10	2	8	20	80		99.6541	7960.5	312	96.2285	3.77153
paired120	order	15	4	8	33.3333	66.6667		99.0813	7958.5	304	96.3207	3.67927
paired120	order	20	2	14	12.5	87.5		98.3496	7954.5	296	96.4123	3.58766
paired120	order	25	9	12	42.8571	57.1429	0.55,0.6	97.5068	7952.5	282	96.5754	3.42462
paired120	order	30	6	17	26.087	73.913		96.5668	7943.5	270	96.7127	3.28727
paired120	order	35	11	16	40.7407	59.2593	0.5	95.6666	7937.5	253	96.9111	3.08894
paired120	order	40	14	20	41.1765	58.8235	0.45	94.7202	7926.5	237	97.0968	2.90317
paired120	order	45	26	20	56.5217	43.4783	0.35,0.4	93.8051	7912.5	217	97.3307	2.66929
paired120	order	50	28	21	57.1429	42.8571		92.7289	7886.5	197	97.5629	2.43706
paired120	order	55	38	20	65.5172	34.4828	0.25,0.3	91.607	7858.5	176	97.8094	2.19055
paired120	order	60	53	21	71.6216	28.3784		90.3538	7820.5	156	98.0443	1.95575
paired120	order	65	90	29	75.6303	24.3697	0.2	89.0767	7767.5	135	98.2917	1.70832
paired120	order	70	93	12	88.5714	11.4286	0.1,0.15	87.7271	7677.5	106	98.6381	1.36186
paired120	order	75	125	10	92.5926	7.40741		86.4095	7584.5	94	98.7758	1.2242
paired120	order	80	202	29	87.4459	12.5541		84.1421	7459.5	84	98.8865	1.11354
paired120	order	85	261	23	91.9014	8.09859	0.06,0.07,0.08,0.09	78.1771	7257.5	55	99.2479	0.752137
paired120	order	90	449	8	98.2495	1.75055	0.01,0.02,0.03,0.04,0.05	74.9671	6996.5	32	99.5447	0.455289
paired120	order	95	3177.5	23	99.2814	0.718638	0.005	66.9271	6547.5	24	99.6348	0.365213
paired120	order	100	3370	1	99.9703	0.029665	0.001	27.5532	3370	1	99.9703	0.029665
paired120	class	0	0	0	NA	NA	0.55	99.9998	8273	66	99.2085	0.791462
paired120	class	5	0	1	0	100		99.9799	8273	66	99.2085	0.791462
paired120	class	10	2	4	33.3333	66.6667		99.8607	8273	65	99.2204	0.779563
paired120	class	15	2	4	33.3333	66.6667		99.5677	8271	61	99.2679	0.732117
paired120	class	20	1	5	16.6667	83.3333		99.1802	8269	57	99.3154	0.684602
paired120	class	25	2	5	28.5714	71.4286	0.5	98.6631	8268	52	99.375	0.625
paired120	class	30	2	8	20	80		97.9832	8266	47	99.4346	0.56538
paired120	class	35	2	5	28.5714	71.4286	0.35,0.4,0.45	97.222	8264	39	99.5303	0.46971
paired120	class	40	5	6	45.4545	54.5455	0.3	96.454	8262	34	99.5902	0.409836
paired120	class	45	7	6	53.8462	46.1538	0.25	95.7059	8257	28	99.662	0.33796
paired120	class	50	10	4	71.4286	28.5714	0.15,0.2	95.032	8250	22	99.734	0.265957
paired120	class	55	17	2	89.4737	10.5263	0.05,0.06,0.07,0.08,0.09,0.1	94.2487	8240	18	99.782	0.21797
paired120	class	60	18	3	85.7143	14.2857	0.04	93.3932	8223	16	99.8058	0.194198
paired120	class	65	33	1	97.0588	2.94118	0.02,0.03	92.5849	8205	13	99.8418	0.158189
paired120	class	70	44	0	100	0		91.6443	8172	12	99.8534	0.146628
paired120	class	75	51	1	98.0769	1.92308		90.6829	8128	12	99.8526	0.14742
paired120	class	80	60	1	98.3607	1.63934		89.4669	8077	11	99.864	0.136004
paired120	class	85	97	4	96.0396	3.9604		87.8526	8017	10	99.8754	0.12458
paired120	class	90	195.5	2	98.9873	1.01266	0.005,0.01	85.7492	7920	6	99.9243	0.0757
paired120	class	95	2389	4	99.8328	0.167154	0.001	80.9642	7724.5	4	99.9482	0.051756
paired120	class	100	5335.5	0	100	0		46.949	5335.5	0	100	0
paired120	phylum	0	0	0	NA	NA	0.5	100	8349	28	99.6658	0.334249
paired120	phylum	5	0	0	NA	NA		99.9865	8349	28	99.6658	0.334249
paired120	phylum	10	0	1	0	100		99.9169	8349	28	99.6658	0.334249
paired120	phylum	15	2	2	50	50		99.7757	8349	27	99.6776	0.32235
paired120	phylum	20	0	2	0	100		99.6159	8347	25	99.7014	0.298614
paired120	phylum	25	0	3	0	100		99.3611	8347	23	99.7252	0.274791
paired120	phylum	30	1	5	16.6667	83.3333	0.45	99.0361	8347	20	99.761	0.239034
paired120	phylum	35	2	2	50	50	0.25,0.3,0.35,0.4	98.6462	8346	15	99.8206	0.179404
paired120	phylum	40	3	3	50	50		98.2406	8344	13	99.8444	0.155558
paired120	phylum	45	2	3	40	60		97.8087	8341	10	99.8803	0.119746
paired120	phylum	50	6	1	85.7143	14.2857	0.05,0.06,0.07,0.08,0.09,0.1,0.15,0.2	97.4314	8339	7	99.9161	0.083873
paired120	phylum	55	9	2	81.8182	18.1818	0.04	97.0439	8333	6	99.928	0.071951
paired120	phylum	60	7	1	87.5	12.5	0.01,0.02,0.03	96.6446	8324	4	99.952	0.048031
paired120	phylum	65	9	0	100	0	0.005	96.2357	8317	3	99.9639	0.036058
paired120	phylum	70	19	1	95	5		95.6911	8308	3	99.9639	0.036097
paired120	phylum	75	20	0	100	0	0.001	95.0131	8289	2	99.9759	0.024123
paired120	phylum	80	33	0	100	0		94.0593	8269	2	99.9758	0.024181
paired120	phylum	85	58	0	100	0		93.0676	8236	2	99.9757	0.024278
paired120	phylum	90	114	0	100	0		91.6481	8178	2	99.9755	0.02445
paired120	phylum	95	1609	2	99.8759	0.124146		89.2049	8064	2	99.9752	0.024795
paired120	phylum	100	6455	0	100	0		63.5812	6455	0	100	0
