# Supplementary material for: Taxonomic Classification of Bacterial 16S rRNA Genes Using Short Sequencing Reads: Evaluation of Effective Study Designs
Source: PLoS One. 2013 Jan 7;8(1):e53608. doi: 10.1371/journal.pone.0053608 (PMC3538547; doi:10.1371/journal.pone.0053608)
Supplement: Table S9 — Summary of analyses for V7. For each sequencing configuration, taxonomic rank and bootstrap confidence value C, we provide the following information pertaining to the interval [C.C+4] (except for the case C = 100, in which the interval is of size 1): Interval_TP - median number of true predictions in leave-k-out tests (out of 100 repeats); Interval_FP - median number of false predictions in leave-k-out tests (out of 100 repeats); Interval_precision - precision in leave-k-out tests (%), calculated from Interval_TP and Interval_FP; Interval_FPR - false prediction rate in leave-k-out tests (%), calculated from Interval_TP and Interval_FP; threshold for FPR – FPR values for which the confidence value is suitable as a threshold (note that not all rows will contain this field, as we tested only a limited set of FPR values), each threshold is the median of 100 thresholds obtained for the same desired FPR from 100 repeats of the leave-k-out test. We also provide the following information for the interval [C.100]: Env_coverage - coverage of environmental sequences (%); Cumulative_TP - number of true predictions in leave-k-out tests, calculated from Interval_TP; Cumulative_FP - number of false predictions in leave-k-out tests, calculated from Interval_FP; Cumulative_precision – precision of leave-k-out tests (%), calculated from Cumulative_TP and Cumulative_FP; Cumulative_FPR – false prediction rate of leave-k-out tests (%), calculated from Cumulative_TP and Cumulative_FP. (XLS) [file pone.0053608.s015.xls]

## Sheet: Sheet1
Table S9. Summary of analyses for V7, for all experimental designs examined.
The table contains the following columns: • Sequencing_configuration • Rank • Confidence (the value of this column is referred to as ‘C’ in the description of subsequent columns) • Columns pertaining to the interval [C..C+4] (except for the case C=100, in which the interval is of size 1): o Interval_TP – median number of true predictions in leave-k-out tests (out of 100 repeats) o Interval_FP – m…
Sequencing_configuration	Rank	Confidence	Interval_TP	Interval_FP	Interval_precision	Interval_FPR	threshold for FPR	Env_coverage	Cumulative_TP	Cumulative_FP	Cumulative_precision	Cumulative_FPR
single100	genus	0	2	22	8.33333	91.6667	0.9	99.0034	5239	2903.5	64.3414	35.6586
single100	genus	5	16	149	9.69697	90.303		97.9403	5237	2881.5	64.507	35.493
single100	genus	10	38	97	28.1481	71.8519	0.75,0.8,0.85	94.4315	5221	2732.5	65.6441	34.3559
single100	genus	15	34	109	23.7762	76.2238		91.1068	5183	2635.5	66.2915	33.7085
single100	genus	20	40	154	20.6186	79.3814		86.7177	5149	2526.5	67.0836	32.9164
single100	genus	25	102	244.5	29.4372	70.5628	0.7	81.4215	5109	2372.5	68.2884	31.7116
single100	genus	30	103.5	215.5	32.4451	67.5549	0.65	75.5963	5007	2128	70.1752	29.8248
single100	genus	35	139	239	36.7725	63.2275		70.68	4903.5	1912.5	71.941	28.059
single100	genus	40	173	314	35.5236	64.4764		65.7919	4764.5	1673.5	74.0059	25.9941
single100	genus	45	170.5	282.5	37.638	62.362	0.6	60.3587	4591.5	1359.5	77.1551	22.8449
single100	genus	50	143	207.5	40.7989	59.2011	0.55	55.2365	4421	1077	80.4111	19.5889
single100	genus	55	191	187.5	50.4624	49.5376	0.5	50.7452	4278	869.5	83.1083	16.8917
single100	genus	60	247.5	132	65.2174	34.7826	0.35,0.4,0.45	46.6245	4087	682	85.6993	14.3007
single100	genus	65	225	116	65.9824	34.0176	0.3	41.8352	3839.5	550	87.4701	12.5299
single100	genus	70	240	105	69.5652	30.4348		37.8501	3614.5	434	89.28	10.72
single100	genus	75	467	92	83.542	16.458	0.15,0.2,0.25	34.9466	3374.5	329	91.1165	8.88349
single100	genus	80	446	75	85.6046	14.3954		29.2478	2907.5	237	92.463	7.53697
single100	genus	85	491.5	48	91.1029	8.89713	0.09,0.1	25.2265	2461.5	162	93.825	6.17496
single100	genus	90	534	63	89.4472	10.5528		21.6028	1970	114	94.5298	5.47025
single100	genus	95	1313	51	96.261	3.739	0.03,0.04,0.05,0.06,0.07,0.08	15.5525	1436	51	96.5703	3.42972
single100	genus	100	123	0	100	0	0.001,0.005,0.01,0.02	0.8996	123	0	100	0
single100	family	0	1	6	14.2857	85.7143	0.75	99.7083	7020.5	1008	87.4447	12.5553
single100	family	5	7	14	33.3333	66.6667		99.2421	7019.5	1002	87.5086	12.4914
single100	family	10	7	35.5	16.4706	83.5294		98.2031	7012.5	988	87.6508	12.3492
single100	family	15	15	41	26.7857	73.2143	0.65,0.7	96.6319	7005.5	952.5	88.0309	11.9691
single100	family	20	34	35	49.2754	50.7246	0.5,0.55,0.6	93.9022	6990.5	911.5	88.4649	11.5351
single100	family	25	57	55	50.8929	49.1071		90.5626	6956.5	876.5	88.8102	11.1898
single100	family	30	69	73	48.5915	51.4085		86.7376	6899.5	821.5	89.3602	10.6398
single100	family	35	111	130	46.0581	53.9419		83.3451	6830.5	748.5	90.124	9.87597
single100	family	40	96	92	51.0638	48.9362	0.45	79.3024	6719.5	618.5	91.5713	8.42873
single100	family	45	105	90	53.8462	46.1538	0.4	76.4737	6623.5	526.5	92.6364	7.36364
single100	family	50	132	71	65.0246	34.9754	0.35	73.3244	6518.5	436.5	93.7239	6.27606
single100	family	55	121	70	63.3508	36.6492		70.642	6386.5	365.5	94.5868	5.41321
single100	family	60	165.5	47.5	77.6995	22.3005	0.2,0.25,0.3	67.5242	6265.5	295.5	95.4961	4.50389
single100	family	65	229	43	84.1912	15.8088		64.0762	6100	248	96.0933	3.90674
single100	family	70	348	80	81.3084	18.6916		60.7452	5871	205	96.6261	3.37393
single100	family	75	468.5	36	92.8642	7.13578	0.07,0.08,0.09,0.1,0.15	57.0644	5523	125	97.7868	2.21317
single100	family	80	418	37	91.8681	8.13187	0.06	52.8787	5054.5	89	98.2697	1.73034
single100	family	85	635.5	22	96.654	3.34601	0.03,0.04,0.05	48.3994	4636.5	52	98.8909	1.1091
single100	family	90	727	7	99.0463	0.953678	0.01,0.02	42.5212	4001	30	99.2558	0.744232
single100	family	95	2734	23	99.1658	0.83424		31.8729	3274	23	99.3024	0.697604
single100	family	100	540	0	100	0	0.001,0.005	4.8606	540	0	100	0
single100	order	0	0	1	0	100	0.65	99.9705	8024	274	96.698	3.302
single100	order	5	0	3	0	100		99.815	8024	273	96.7097	3.29035
single100	order	10	3	9	25	75		99.2217	8024	270	96.7446	3.25536
single100	order	15	2	9	18.1818	81.8182		98.234	8021	261	96.8486	3.15141
single100	order	20	2	13	13.3333	86.6667		96.7055	8019	252	96.9532	3.04679
single100	order	25	6	16	27.2727	72.7273	0.6	94.3678	8017	239	97.1051	2.89486
single100	order	30	9	23	28.125	71.875		91.8242	8011	223	97.2917	2.70828
single100	order	35	19	26	42.2222	57.7778	0.45,0.5,0.55	89.2396	8002	200	97.5616	2.43843
single100	order	40	34	24	58.6207	41.3793	0.35,0.4	87.2446	7983	174	97.8669	2.13314
single100	order	45	49	22	69.0141	30.9859	0.25,0.3	85.3587	7949	150	98.1479	1.85208
single100	order	50	72	16	81.8182	18.1818		82.691	7900	128	98.4056	1.59442
single100	order	55	72	31	69.9029	30.0971		80.6985	7828	112	98.5894	1.41058
single100	order	60	94	13	87.8505	12.1495	0.08,0.09,0.1,0.15,0.2	78.571	7756	81	98.9664	1.03356
single100	order	65	104.5	8	92.8889	7.11111	0.04,0.05,0.06,0.07	76.3648	7662	68	99.1203	0.87969
single100	order	70	169	8	95.4802	4.51977	0.03	73.6754	7557.5	60	99.2123	0.78766
single100	order	75	214	9	95.9641	4.03587		71.076	7388.5	52	99.3011	0.698878
single100	order	80	242	11	95.6522	4.34783		67.9201	7174.5	43	99.4042	0.595774
single100	order	85	512	6	98.8417	1.1583	0.01,0.02	63.7465	6932.5	32	99.5405	0.459473
single100	order	90	664.5	2	99.6999	0.300075	0.005	57.6245	6420.5	26	99.5967	0.40332
single100	order	95	3981.5	23	99.4256	0.574354		48.6856	5756	24	99.5848	0.415225
single100	order	100	1774.5	1	99.9437	0.056322	0.001	10.7273	1774.5	1	99.9437	0.056322
single100	class	0	0	0	NA	NA	0.65	99.9959	8253.5	90.5	98.9154	1.08461
single100	class	5	0	1	0	100		99.9462	8253.5	90.5	98.9154	1.08461
single100	class	10	1	5	16.6667	83.3333		99.6541	8253.5	89.5	98.9272	1.07276
single100	class	15	0	6	0	100		99.0153	8252.5	84.5	98.9864	1.01355
single100	class	20	1	9	10	90		98.014	8252.5	78.5	99.0577	0.942264
single100	class	25	5	4	55.5556	44.4444	0.45,0.5,0.55,0.6	96.6775	8251.5	69.5	99.1648	0.835236
single100	class	30	5	7	41.6667	58.3333		95.1707	8246.5	65.5	99.212	0.788017
single100	class	35	6	8	42.8571	57.1429	0.4	93.4618	8241.5	58.5	99.2952	0.704819
single100	class	40	6	10	37.5	62.5		92.0443	8235.5	50.5	99.3905	0.609462
single100	class	45	18	11	62.069	37.931	0.25,0.3,0.35	90.4387	8229.5	40.5	99.5103	0.489722
single100	class	50	18	6	75	25	0.15,0.2	88.853	8211.5	29.5	99.642	0.357966
single100	class	55	23	5	82.1429	17.8571	0.07,0.08,0.09,0.1	86.9752	8193.5	23.5	99.714	0.285992
single100	class	60	29	2	93.5484	6.45161	0.02,0.03,0.04,0.05,0.06	85.1294	8170.5	18.5	99.7741	0.225913
single100	class	65	41	0.5	98.7952	1.20482	0.01	83.3154	8141.5	16.5	99.7977	0.202255
single100	class	70	63.5	1	98.4496	1.55039		80.9607	8100.5	16	99.8029	0.197129
single100	class	75	71	0	100	0		79.0353	8037	15	99.8137	0.186289
single100	class	80	110	3	97.3451	2.65487		76.9053	7966	15	99.8121	0.187946
single100	class	85	154	0	100	0	0.005	73.9918	7856	12	99.8475	0.152517
single100	class	90	295	0	100	0		69.8492	7702	12	99.8444	0.155561
single100	class	95	4392	11	99.7502	0.24983		63.639	7407	12	99.8383	0.161747
single100	class	100	3015	1	99.9668	0.033156	0.001	18.2761	3015	1	99.9668	0.033156
single100	phylum	0	0	0	NA	NA	0.65	100	8312	63	99.2478	0.752239
single100	phylum	5	0	0	NA	NA		99.9706	8312	63	99.2478	0.752239
single100	phylum	10	1	1	50	50		99.8644	8312	63	99.2478	0.752239
single100	phylum	15	0	5	0	100		99.5687	8311	62	99.2595	0.740475
single100	phylum	20	0	4	0	100	0.5,0.55,0.6	99.0052	8311	57	99.3188	0.681166
single100	phylum	25	1	2	33.3333	66.6667	0.45	98.1607	8311	53	99.3663	0.633668
single100	phylum	30	2	3	40	60		97.2227	8310	51	99.39	0.609975
single100	phylum	35	2	6	25	75		96.1225	8308	48	99.4256	0.574438
single100	phylum	40	4	6	40	60	0.4	95.1959	8306	42	99.4969	0.503115
single100	phylum	45	7	9	43.75	56.25	0.35	94.2627	8302	36	99.5682	0.431758
single100	phylum	50	9	3	75	25	0.2,0.25,0.3	93.2987	8295	27	99.6756	0.324441
single100	phylum	55	13	5	72.2222	27.7778		92.229	8286	24	99.7112	0.288809
single100	phylum	60	9	3	75	25		90.5636	8273	19	99.7709	0.229137
single100	phylum	65	21	8	72.4138	27.5862		89.0909	8264	16	99.8068	0.193237
single100	phylum	70	37	2	94.8718	5.12821	0.01,0.02,0.03,0.04,0.05,0.06,0.07,0.08,0.09,0.1,0.15	87.4416	8243	8	99.903	0.096958
single100	phylum	75	50	1	98.0392	1.96078	0.005	85.3979	8206	6	99.9269	0.073064
single100	phylum	80	67	1	98.5294	1.47059		83.3481	8156	5	99.9387	0.061267
single100	phylum	85	97	2	97.9798	2.0202		80.6941	8089	4	99.9506	0.049425
single100	phylum	90	203	0	100	0	0.001	77.0025	7992	2	99.975	0.025019
single100	phylum	95	3792.5	1	99.9736	0.026361		70.5699	7789	2	99.9743	0.025671
single100	phylum	100	3996.5	1	99.975	0.025016		30.1281	3996.5	1	99.975	0.025016
single120	genus	0	1	11	8.33333	91.6667	0.95	99.0213	5681	2462	69.7654	30.2346
single120	genus	5	0	34	0	100		98.2546	5680	2451	69.8561	30.1439
single120	genus	10	13	64	16.8831	83.1169	0.8,0.85,0.9	96.205	5680	2417	70.1494	29.8506
single120	genus	15	28	92	23.3333	76.6667	0.75	93.6351	5667	2353	70.6608	29.3392
single120	genus	20	44	140.5	23.8482	76.1518		89.5668	5639	2261	71.3797	28.6203
single120	genus	25	56.5	181	23.7895	76.2105		84.6364	5595	2120.5	72.5164	27.4836
single120	genus	30	85	205	29.3103	70.6897	0.7	79.5002	5538.5	1939.5	74.0639	25.9361
single120	genus	35	101	221	31.3665	68.6335	0.65	74.5561	5453.5	1734.5	75.8695	24.1305
single120	genus	40	124	213	36.7953	63.2047	0.6	70.1862	5352.5	1513.5	77.9566	22.0434
single120	genus	45	153	167	47.8125	52.1875	0.5,0.55	65.3615	5228.5	1300.5	80.0812	19.9188
single120	genus	50	168	172	49.4118	50.5882		61.8794	5075.5	1133.5	81.7442	18.2558
single120	genus	55	168	158	51.5337	48.4663	0.45	57.6899	4907.5	961.5	83.6173	16.3827
single120	genus	60	250.5	157	61.4724	38.5276	0.35,0.4	53.7289	4739.5	803.5	85.5042	14.4958
single120	genus	65	279	152	64.7332	35.2668		49.096	4489	646.5	87.4112	12.5888
single120	genus	70	274	129	67.9901	32.0099	0.3	44.7949	4210	494.5	89.4888	10.5112
single120	genus	75	318	75	80.916	19.084	0.2,0.25	40.6171	3936	365.5	91.503	8.49704
single120	genus	80	444	58	88.4462	11.5538	0.15	37.5219	3618	290.5	92.5675	7.43252
single120	genus	85	492	69	87.7005	12.2995		33.2939	3174	232.5	93.1748	6.82519
single120	genus	90	687.5	71.5	90.5797	9.42029	0.08,0.09,0.1	28.0516	2682	163.5	94.2541	5.74592
single120	genus	95	1695	88	95.0645	4.9355	0.05,0.06,0.07	22.0937	1994.5	92	95.5907	4.4093
single120	genus	100	299.5	4	98.682	1.31796	0.005,0.01,0.02,0.03,0.04	2.9874	299.5	4	98.682	1.31796
single120	family	0	1	4	20	80	0.8	99.684	7328	708	91.1896	8.81035
single120	family	5	2	17	10.5263	89.4737		99.4107	7327	704	91.234	8.76603
single120	family	10	3	11	21.4286	78.5714	0.75	98.367	7325	687	91.4254	8.57464
single120	family	15	4	27	12.9032	87.0968		96.8294	7322	676	91.5479	8.45211
single120	family	20	16	34	32	68	0.6,0.65,0.7	94.5765	7318	649	91.8539	8.1461
single120	family	25	33.5	43	43.7908	56.2092	0.5,0.55	91.5545	7302	615	92.2319	7.76809
single120	family	30	55	63	46.6102	53.3898		88.2255	7268.5	572	92.7045	7.29545
single120	family	35	47	47	50	50	0.45	84.9078	7213.5	509	93.4089	6.59113
single120	family	40	58	42	58	42	0.35,0.4	82.4495	7166.5	462	93.9438	6.05624
single120	family	45	98.5	56	63.754	36.246		80.1668	7108.5	420	94.4212	5.5788
single120	family	50	76	36	67.8571	32.1429	0.3	77.1319	7010	364	95.0637	4.93626
single120	family	55	112	52.5	68.0851	31.9149		75.0623	6934	328	95.4833	4.51666
single120	family	60	199.5	59	77.176	22.824	0.2,0.25	72.9237	6822	275.5	96.1184	3.88165
single120	family	65	206	51	80.1556	19.8444		70.0962	6622.5	216.5	96.8343	3.16567
single120	family	70	180	55	76.5957	23.4043		67.3215	6416.5	165.5	97.4856	2.51443
single120	family	75	305	31.5	90.6389	9.36107	0.07,0.08,0.09,0.1,0.15	64.6029	6236.5	110.5	98.259	1.74098
single120	family	80	411.5	29	93.4166	6.58343	0.05,0.06	61.2219	5931.5	79	98.6856	1.31437
single120	family	85	439	15	96.696	3.30396	0.03,0.04	56.4202	5520	50	99.1023	0.897666
single120	family	90	862.5	10	98.8539	1.14613	0.01,0.02	52.2549	5081	35	99.3159	0.684128
single120	family	95	3183	21	99.3446	0.655431	0.005	43.3351	4218.5	25	99.4109	0.589136
single120	family	100	1035.5	4	99.6152	0.3848		10.3983	1035.5	4	99.6152	0.3848
single120	order	0	0	1	0	100	0.65	99.9516	8127.5	177.5	97.8627	2.13727
single120	order	5	0	4	0	100		99.878	8127.5	176.5	97.8745	2.12548
single120	order	10	1	4	20	80		99.3317	8127.5	172.5	97.9217	2.07831
single120	order	15	1	6	14.2857	85.7143		98.4436	8126.5	168.5	97.9687	2.03134
single120	order	20	4	11	26.6667	73.3333		97.167	8125.5	162.5	98.0393	1.96067
single120	order	25	5	11	31.25	68.75		95.2578	8121.5	151.5	98.1687	1.83126
single120	order	30	3	15	16.6667	83.3333		92.9331	8116.5	140.5	98.2984	1.70159
single120	order	35	10	12	45.4545	54.5455	0.4,0.45,0.5,0.55,0.6	90.9605	8113.5	125.5	98.4768	1.52324
single120	order	40	10	14	41.6667	58.3333		89.2744	8103.5	113.5	98.6187	1.38128
single120	order	45	17	10	62.963	37.037	0.25,0.3,0.35	87.6805	8093.5	99.5	98.7855	1.21445
single120	order	50	22	10	68.75	31.25	0.2	86.0757	8076.5	89.5	98.904	1.09601
single120	order	55	38	11	77.551	22.449	0.15	84.3348	8054.5	79.5	99.0226	0.977379
single120	order	60	45	10	81.8182	18.1818	0.1	82.6275	8016.5	68.5	99.1528	0.847248
single120	order	65	64	5	92.7536	7.24638	0.05,0.06,0.07,0.08,0.09	80.6638	7971.5	58.5	99.2715	0.728518
single120	order	70	91	9	91	9		78.6658	7907.5	53.5	99.328	0.672026
single120	order	75	156	5	96.8944	3.10559	0.03,0.04	76.7271	7816.5	44.5	99.4339	0.566086
single120	order	80	188	8	95.9184	4.08163		74.0894	7660.5	39.5	99.487	0.512987
single120	order	85	304	4	98.7013	1.2987	0.005,0.01,0.02	70.7072	7472.5	31.5	99.5802	0.419776
single120	order	90	701	6.5	99.0813	0.918728		66.3066	7168.5	27.5	99.6178	0.382157
single120	order	95	3356	16	99.5255	0.474496		58.3137	6467.5	21	99.6763	0.32365
single120	order	100	3111.5	5	99.8396	0.160436	0.001	19.4579	3111.5	5	99.8396	0.160436
single120	class	0	0	1	0	100	0.75	99.9732	8277	65	99.2208	0.77919
single120	class	5	0	3	0	100		99.9408	8277	64	99.2327	0.767294
single120	class	10	0	2	0	100		99.7577	8277	61	99.2684	0.73159
single120	class	15	0	3	0	100		99.2352	8277	59	99.2922	0.707774
single120	class	20	2	8	20	80		98.4016	8277	56	99.328	0.672027
single120	class	25	0	9	0	100		97.1687	8275	48	99.4233	0.576715
single120	class	30	3	8	27.2727	72.7273	0.5,0.55,0.6,0.65,0.7	95.572	8275	39	99.5309	0.469088
single120	class	35	3	3	50	50	0.2,0.25,0.3,0.35,0.4,0.45	94.1023	8272	31	99.6266	0.373359
single120	class	40	3	3	50	50		92.8123	8269	28	99.6625	0.337471
single120	class	45	6	3	66.6667	33.3333	0.15	91.6121	8266	25	99.6985	0.301532
single120	class	50	9	4	69.2308	30.7692		90.5661	8260	22	99.7344	0.265636
single120	class	55	13	1	92.8571	7.14286	0.02,0.03,0.04,0.05,0.06,0.07,0.08,0.09,0.1	89.2833	8251	18	99.7823	0.21768
single120	class	60	16	0	100	0		87.8043	8238	17	99.7941	0.205936
single120	class	65	20	2	90.9091	9.09091		86.4643	8222	17	99.7937	0.206336
single120	class	70	29	1	96.6667	3.33333	0.005,0.01	84.8955	8202	15	99.8175	0.182548
single120	class	75	43	0	100	0		83.3969	8173	14	99.829	0.171003
single120	class	80	62	1	98.4127	1.5873		81.3744	8130	14	99.8281	0.171906
single120	class	85	113.5	1	99.1266	0.873362		79.0914	8068	13	99.8391	0.160871
single120	class	90	186	0	100	0		75.1483	7954.5	12	99.8494	0.150631
single120	class	95	2577	8	99.6905	0.309478		69.6258	7768.5	12	99.8458	0.154232
single120	class	100	5191.5	4	99.923	0.07699	0.001	35.1929	5191.5	4	99.923	0.07699
single120	phylum	0	0	1	0	100	0.55	100	8341	36	99.5703	0.429748
single120	phylum	5	0	1	0	100		99.9973	8341	35	99.5821	0.417861
single120	phylum	10	0	1	0	100		99.9172	8341	34	99.594	0.40597
single120	phylum	15	0	1	0	100		99.7121	8341	33	99.6059	0.394077
single120	phylum	20	1	5	16.6667	83.3333		99.2455	8341	32	99.6178	0.382181
single120	phylum	25	2	5	28.5714	71.4286		98.5502	8340	27	99.6773	0.322696
single120	phylum	30	0	3	0	100		97.6602	8338	22	99.7368	0.263158
single120	phylum	35	0	5	0	100		96.8574	8338	19	99.7726	0.227354
single120	phylum	40	1	3	25	75	0.25,0.3,0.35,0.4,0.45,0.5	96.067	8338	14	99.8324	0.167625
single120	phylum	45	3	1	75	25	0.07,0.08,0.09,0.1,0.15,0.2	95.3341	8337	11	99.8682	0.131768
single120	phylum	50	8	1	88.8889	11.1111	0.05,0.06	94.6237	8334	10	99.8802	0.119847
single120	phylum	55	6	1	85.7143	14.2857		93.8932	8326	9	99.892	0.107978
single120	phylum	60	12	2	85.7143	14.2857	0.04	92.7902	8320	8	99.9039	0.096061
single120	phylum	65	14	1	93.3333	6.66667	0.02,0.03	91.6653	8308	6	99.9278	0.072167
single120	phylum	70	15	0	100	0	0.01	90.41	8294	5	99.9398	0.060248
single120	phylum	75	27	1	96.4286	3.57143		88.8148	8279	5	99.9396	0.060357
single120	phylum	80	39	1	97.5	2.5	0.005	87.1137	8252	4	99.9515	0.04845
single120	phylum	85	57	1	98.2759	1.72414	0.001	85.0238	8213	3	99.9635	0.036514
single120	phylum	90	138.5	0	100	0		81.4533	8156	2	99.9755	0.024516
single120	phylum	95	1894.5	1	99.9472	0.052757		75.8302	8017.5	2	99.9751	0.024939
single120	phylum	100	6123	1	99.9837	0.016329		45.833	6123	1	99.9837	0.016329
paired100	genus	0	0	6	0	100	0.8	99.3562	6379.5	1763.5	78.3434	21.6566
paired100	genus	5	3	25	10.7143	89.2857		98.9331	6379.5	1757.5	78.4011	21.5989
paired100	genus	10	10	45	18.1818	81.8182		97.4382	6376.5	1732.5	78.6349	21.3651
paired100	genus	15	14	69	16.8675	83.1325		94.5232	6366.5	1687.5	79.0477	20.9523
paired100	genus	20	28	78	26.4151	73.5849	0.7,0.75	90.4976	6352.5	1618.5	79.6951	20.3049
paired100	genus	25	36	90	28.5714	71.4286	0.65	86.9188	6324.5	1540.5	80.4132	19.5868
paired100	genus	30	77	123	38.5	61.5	0.6	82.9947	6288.5	1450.5	81.2573	18.7427
paired100	genus	35	96	142	40.3361	59.6639	0.55	78.3174	6211.5	1327.5	82.3916	17.6084
paired100	genus	40	103	126	44.9782	55.0218		73.807	6115.5	1185.5	83.7625	16.2375
paired100	genus	45	115	137	45.6349	54.3651	0.5	69.8419	6012.5	1059.5	85.0184	14.9816
paired100	genus	50	120	123	49.3827	50.6173		65.8986	5897.5	922.5	86.4736	13.5264
paired100	genus	55	166.5	120	58.1152	41.8848	0.4,0.45	61.886	5777.5	799.5	87.844	12.156
paired100	genus	60	193	114	62.8665	37.1335	0.35	58.5331	5611	679.5	89.198	10.802
paired100	genus	65	201	84	70.5263	29.4737	0.3	54.9247	5418	565.5	90.549	9.45099
paired100	genus	70	244	79	75.5418	24.4582	0.25	51.7694	5217	481.5	91.5504	8.44959
paired100	genus	75	277	62	81.7109	18.2891	0.15,0.2	47.6952	4973	402.5	92.5123	7.48768
paired100	genus	80	418.5	76.5	84.5455	15.4545		44.532	4696	340.5	93.2394	6.76065
paired100	genus	85	448	72	86.1538	13.8462		40.2902	4277.5	264	94.1869	5.81306
paired100	genus	90	695.5	72	90.6189	9.38111	0.08,0.09,0.1	35.378	3829.5	192	95.2257	4.77434
paired100	genus	95	2343	103	95.789	4.21096	0.04,0.05,0.06,0.07	29.4378	3134	120	96.3122	3.68777
paired100	genus	100	791	17	97.896	2.10396	0.02,0.03	9.6838	791	17	97.896	2.10396
paired100	family	0	0	1	0	100	0.7	99.6857	7601.5	434	94.599	5.40103
paired100	family	5	1	3	25	75		99.6002	7601.5	433	94.6107	5.38926
paired100	family	10	3	6	33.3333	66.6667		98.9359	7600.5	430	94.6454	5.35459
paired100	family	15	4	17	19.0476	80.9524		97.371	7597.5	424	94.7142	5.28579
paired100	family	20	4	19	17.3913	82.6087		94.7147	7593.5	407	94.9128	5.08718
paired100	family	25	8	27	22.8571	77.1429	0.65	92.6883	7589.5	388	95.1363	4.86368
paired100	family	30	31	34	47.6923	52.3077	0.5,0.55,0.6	90.4901	7581.5	361	95.4548	4.54517
paired100	family	35	42	44	48.8372	51.1628		88.2038	7550.5	327	95.8489	4.15106
paired100	family	40	47	52.5	47.2362	52.7638	0.45	86.0642	7508.5	283	96.3678	3.63216
paired100	family	45	51.5	37.5	57.8652	42.1348	0.35,0.4	83.9622	7461.5	230.5	97.0034	2.99662
paired100	family	50	62.5	23	73.0994	26.9006	0.25,0.3	81.5446	7410	193	97.4615	2.53847
paired100	family	55	79	30	72.4771	27.5229		79.3733	7347.5	170	97.7386	2.26139
paired100	family	60	112	19	85.4962	14.5038	0.1,0.15,0.2	77.1384	7268.5	140	98.1103	1.88972
paired100	family	65	132	16	89.1892	10.8108	0.08,0.09	74.7469	7156.5	121	98.3373	1.66266
paired100	family	70	159	13	92.4419	7.55814	0.05,0.06,0.07	72.276	7024.5	105	98.5272	1.47275
paired100	family	75	223	15.5	93.501	6.49895		69.9023	6865.5	92	98.6777	1.32231
paired100	family	80	276.5	19	93.5702	6.42978		67.4935	6642.5	76.5	98.8614	1.13856
paired100	family	85	306	4.5	98.5507	1.44928	0.03,0.04	64.3738	6366	57.5	99.1048	0.895151
paired100	family	90	573	22	96.3025	3.69748		60.6811	6060	53	99.133	0.867005
paired100	family	95	3174	23	99.2806	0.719424	0.005,0.01,0.02	54.0843	5487	31	99.4382	0.561798
paired100	family	100	2313	8	99.6553	0.344679		23.7067	2313	8	99.6553	0.344679
paired100	order	0	0	1	0	100	0.65	99.9721	8167	136	98.362	1.63796
paired100	order	5	1	1	50	50		99.9479	8167	135	98.3739	1.62611
paired100	order	10	0	5	0	100		99.65	8166	134	98.3855	1.61446
paired100	order	15	1	3	25	75		98.7906	8166	129	98.4448	1.55515
paired100	order	20	1	7	12.5	87.5		97.3358	8165	126	98.4803	1.51972
paired100	order	25	1	6	14.2857	85.7143		96.0049	8164	119	98.5633	1.43668
paired100	order	30	5	7	41.6667	58.3333		94.5363	8163	113	98.6346	1.36539
paired100	order	35	13	27	32.5	67.5		92.3257	8158	106	98.7173	1.28267
paired100	order	40	8	26	23.5294	76.4706		90.3931	8145	79	99.0394	0.960603
paired100	order	45	6	8	42.8571	57.1429	0.35,0.4,0.45,0.5,0.55,0.6	88.7765	8137	53	99.3529	0.647131
paired100	order	50	17	6	73.913	26.087	0.15,0.2,0.25,0.3	87.2768	8131	45	99.4496	0.550391
paired100	order	55	23	4	85.1852	14.8148	0.07,0.08,0.09,0.1	86.0023	8114	39	99.5216	0.478352
paired100	order	60	21	3	87.5	12.5	0.04,0.05,0.06	84.5584	8091	35	99.5693	0.430716
paired100	order	65	30	2	93.75	6.25	0.03	83.2042	8070	32	99.605	0.394964
paired100	order	70	57	4	93.4426	6.55738		81.858	8040	30	99.6283	0.371747
paired100	order	75	75	4	94.9367	5.06329	0.02	80.0659	7983	26	99.6754	0.324635
paired100	order	80	82	1	98.7952	1.20482	0.005,0.01	78.3284	7908	22	99.7226	0.277427
paired100	order	85	128	2	98.4615	1.53846		76.0754	7826	21	99.7324	0.267618
paired100	order	90	279	2	99.2883	0.711744		72.961	7698	19	99.7538	0.24621
paired100	order	95	2624	9	99.6582	0.341815		67.2942	7419	17	99.7714	0.228618
paired100	order	100	4795	8	99.8334	0.166563	0.001	34.8889	4795	8	99.8334	0.166563
paired100	class	0	0	0	NA	NA	0.7	99.9962	8269	73	99.1249	0.87509
paired100	class	5	1	0	100	0		99.9903	8269	73	99.1249	0.87509
paired100	class	10	0	2	0	100		99.8904	8268	73	99.1248	0.875195
paired100	class	15	0	2	0	100		99.4526	8268	71	99.1486	0.851421
paired100	class	20	0	5	0	100		98.6005	8268	69	99.1724	0.827636
paired100	class	25	0	4	0	100		97.6456	8268	64	99.2319	0.768123
paired100	class	30	1	4	20	80		96.6535	8268	60	99.2795	0.720461
paired100	class	35	5	20	20	80		95.528	8267	56	99.3272	0.672834
paired100	class	40	5	19	20.8333	79.1667	0.65	94.3777	8262	36	99.5662	0.433839
paired100	class	45	2	1	66.6667	33.3333	0.09,0.1,0.15,0.2,0.25,0.3,0.35,0.4,0.45,0.5,0.55,0.6	93.1557	8257	17	99.7945	0.205463
paired100	class	50	7	1	87.5	12.5	0.08	92.1471	8255	16	99.8066	0.193447
paired100	class	55	7	3	70	30		91.2064	8248	15	99.8185	0.181532
paired100	class	60	12	1	92.3077	7.69231	0.02,0.03,0.04,0.05,0.06,0.07	90.235	8241	12	99.8546	0.145402
paired100	class	65	10	0	100	0	0.01	89.2746	8229	11	99.8665	0.133495
paired100	class	70	12	1	92.3077	7.69231		88.2504	8219	11	99.8663	0.133657
paired100	class	75	21	1	95.4545	4.54545	0.005	86.8099	8207	10	99.8783	0.121699
paired100	class	80	28	1	96.5517	3.44828		85.2845	8186	9	99.8902	0.109823
paired100	class	85	51	1	98.0769	1.92308	0.001	83.291	8158	8	99.902	0.097967
paired100	class	90	103	0	100	0		80.2255	8107	7	99.9137	0.086271
paired100	class	95	1448	1	99.931	0.069013		74.7125	8004	7	99.9126	0.08738
paired100	class	100	6556	6	99.9086	0.091436		47.01	6556	6	99.9086	0.091436
paired100	phylum	0	0	0	NA	NA	0.45	100	8354	24	99.7135	0.286465
paired100	phylum	5	1	0	100	0		99.9976	8354	24	99.7135	0.286465
paired100	phylum	10	0	1	0	100		99.962	8353	24	99.7135	0.286499
paired100	phylum	15	0	0	NA	NA		99.7535	8353	23	99.7254	0.274594
paired100	phylum	20	0	2	0	100		99.3943	8353	23	99.7254	0.274594
paired100	phylum	25	0	1	0	100		98.9046	8353	21	99.7492	0.250776
paired100	phylum	30	1	5	16.6667	83.3333		98.354	8353	20	99.7611	0.238863
paired100	phylum	35	3	1	75	25	0.2,0.25,0.3,0.35,0.4	97.6599	8352	15	99.8207	0.179276
paired100	phylum	40	3	1	75	25		97.0368	8349	14	99.8326	0.167404
paired100	phylum	45	1	2	33.3333	66.6667		96.192	8346	13	99.8445	0.155521
paired100	phylum	50	4	2	66.6667	33.3333		95.5034	8345	11	99.8684	0.131642
paired100	phylum	55	5	1	83.3333	16.6667		94.8885	8341	9	99.8922	0.107784
paired100	phylum	60	7	1	87.5	12.5		94.2783	8336	8	99.9041	0.095877
paired100	phylum	65	4	4	50	50		93.6534	8329	7	99.916	0.083973
paired100	phylum	70	6	0	100	0	0.005,0.01,0.02,0.03,0.04,0.05,0.06,0.07,0.08,0.09,0.1,0.15	92.8425	8325	3	99.964	0.036023
paired100	phylum	75	13	1	92.8571	7.14286		91.728	8319	3	99.964	0.036049
paired100	phylum	80	15.5	0	100	0	0.001	90.5032	8306	2	99.9759	0.024073
paired100	phylum	85	24	0	100	0		88.826	8290.5	2	99.9759	0.024118
paired100	phylum	90	64	0	100	0		86.613	8266.5	2	99.9758	0.024188
paired100	phylum	95	892	0	100	0		82.2017	8202.5	2	99.9756	0.024377
paired100	phylum	100	7310.5	2	99.9727	0.02735		56.67	7310.5	2	99.9727	0.02735
paired120	genus	0	0	2	0	100	0.85	99.4417	6837.5	1301.5	84.0091	15.9909
paired120	genus	5	0	5	0	100		99.1291	6837.5	1299.5	84.0297	15.9703
paired120	genus	10	0	17	0	100		97.9106	6837.5	1294.5	84.0814	15.9186
paired120	genus	15	4.5	40	10.1124	89.8876		95.2475	6837.5	1277.5	84.2575	15.7425
paired120	genus	20	6	52	10.3448	89.6552		91.4763	6833	1237.5	84.6664	15.3336
paired120	genus	25	18	60	23.0769	76.9231	0.7,0.75,0.8	88.0641	6827	1185.5	85.2044	14.7956
paired120	genus	30	52	68	43.3333	56.6667	0.6,0.65	84.7494	6809	1125.5	85.8151	14.1849
paired120	genus	35	49	78	38.5827	61.4173		81.2632	6757	1057.5	86.4675	13.5325
paired120	genus	40	71	109	39.4444	60.5556	0.55	77.7533	6708	979.5	87.2585	12.7415
paired120	genus	45	99	105	48.5294	51.4706	0.5	74.2426	6637	870.5	88.4049	11.5951
paired120	genus	50	94	90.5	50.9485	49.0515	0.45	70.0939	6538	765.5	89.5187	10.4813
paired120	genus	55	141	83	62.9464	37.0536	0.35,0.4	66.8906	6444	675	90.5183	9.48167
paired120	genus	60	151.5	80	65.4428	34.5572	0.3	63.8457	6303	592	91.4141	8.58593
paired120	genus	65	173	61	73.9316	26.0684		60.6656	6151.5	512	92.3163	7.68365
paired120	genus	70	158	72	68.6957	31.3043		57.3973	5978.5	451	92.9855	7.01454
paired120	genus	75	230	59	79.5848	20.4152	0.2,0.25	54.5038	5820.5	379	93.8866	6.1134
paired120	genus	80	281	54	83.8806	16.1194	0.15	51.3099	5590.5	320	94.5859	5.41409
paired120	genus	85	370.5	64	85.2704	14.7296		47.1122	5309.5	266	95.2291	4.77087
paired120	genus	90	548	78	87.5399	12.4601		43.045	4939	202	96.0708	3.9292
paired120	genus	95	2881	96	96.7753	3.22472	0.03,0.04,0.05,0.06,0.07,0.08,0.09,0.1	37.3201	4391	124	97.2536	2.7464
paired120	genus	100	1510	28	98.1795	1.82055	0.02	15.4837	1510	28	98.1795	1.82055
paired120	family	0	0	0	NA	NA	0.8	99.8022	7781	261	96.7545	3.24546
paired120	family	5	0	2	0	100		99.7287	7781	261	96.7545	3.24546
paired120	family	10	0	4	0	100		99.1691	7781	259	96.7786	3.22139
paired120	family	15	0	4	0	100		97.7105	7781	255	96.8268	3.17322
paired120	family	20	1	16	5.88235	94.1176		95.332	7781	251	96.875	3.125
paired120	family	25	3	18	14.2857	85.7143	0.7,0.75	93.2521	7780	235	97.068	2.932
paired120	family	30	16	9	64	36	0.4,0.45,0.5,0.55,0.6,0.65	91.1536	7777	217	97.2855	2.71454
paired120	family	35	13	12	52	48		89.2712	7761	208	97.3899	2.61011
paired120	family	40	24	15	61.5385	38.4615		87.5512	7748	196	97.5327	2.46727
paired120	family	45	29.5	22	57.2816	42.7184		85.7761	7724	181	97.7103	2.28969
paired120	family	50	33	28	54.0984	45.9016	0.35	83.8347	7694.5	159	97.9754	2.02458
paired120	family	55	34	21	61.8182	38.1818	0.3	81.9877	7661.5	131	98.3189	1.6811
paired120	family	60	50	15	76.9231	23.0769	0.15,0.2,0.25	80.1855	7627.5	110	98.5784	1.42165
paired120	family	65	71	12	85.5422	14.4578	0.09,0.1	78.3891	7577.5	95	98.7618	1.23819
paired120	family	70	90	8	91.8367	8.16327	0.06,0.07,0.08	76.3214	7506.5	83	98.9064	1.09362
paired120	family	75	107	9	92.2414	7.75862	0.05	74.0985	7416.5	75	98.9989	1.00114
paired120	family	80	146.5	8	94.822	5.17799		72.0467	7309.5	66	99.1051	0.894855
paired120	family	85	242	18	93.0769	6.92308		69.7192	7163	58	99.1968	0.803213
paired120	family	90	345	4	98.8539	1.14613	0.01,0.02,0.03,0.04	66.4794	6921	40	99.4254	0.57463
paired120	family	95	2853.5	22	99.2349	0.765084		61.8654	6576	36	99.4555	0.544465
paired120	family	100	3722.5	14	99.6253	0.374682	0.005	36.3108	3722.5	14	99.6253	0.374682
paired120	order	0	0	0	NA	NA	0.55	99.9775	8221	86	98.9647	1.03527
paired120	order	5	0	0	NA	NA		99.9504	8221	86	98.9647	1.03527
paired120	order	10	0	5	0	100		99.6953	8221	86	98.9647	1.03527
paired120	order	15	0	4	0	100		98.9091	8221	81	99.0243	0.975669
paired120	order	20	1	6	14.2857	85.7143		97.2906	8221	77	99.0721	0.927934
paired120	order	25	1	4	20	80	0.45,0.5	95.6634	8220	71	99.1436	0.85635
paired120	order	30	2	4	33.3333	66.6667	0.4	94.1319	8219	67	99.1914	0.808593
paired120	order	35	3	5	37.5	62.5	0.35	92.6406	8217	63	99.2391	0.76087
paired120	order	40	8	6	57.1429	42.8571		91.171	8214	58	99.2988	0.701161
paired120	order	45	4	5	44.4444	55.5556		89.8663	8206	52	99.3703	0.629692
paired120	order	50	5	5	50	50	0.25,0.3	88.6279	8202	47	99.4302	0.569766
paired120	order	55	8	4	66.6667	33.3333	0.2	87.5112	8197	42	99.4902	0.509771
paired120	order	60	9	4	69.2308	30.7692	0.15	86.2707	8189	38	99.5381	0.461894
paired120	order	65	19	1	95	5	0.07,0.08,0.09,0.1	84.9703	8180	34	99.5861	0.413927
paired120	order	70	26	5	83.871	16.129		83.7783	8161	33	99.5973	0.402734
paired120	order	75	39	3	92.8571	7.14286	0.02,0.03,0.04,0.05,0.06	82.3105	8135	28	99.657	0.343011
paired120	order	80	60	1	98.3607	1.63934	0.01	81.025	8096	25	99.6922	0.307844
paired120	order	85	69	2	97.1831	2.8169	0.005	79.5504	8036	24	99.7022	0.297767
paired120	order	90	126.5	1	99.2157	0.784314		77.0793	7967	22	99.7246	0.275379
paired120	order	95	1694.5	8	99.5301	0.469897		73.0786	7840.5	21	99.7329	0.267125
paired120	order	100	6146	13	99.7889	0.211073		48.8167	6146	13	99.7889	0.211073
paired120	class	0	0	0	NA	NA	0.55	99.9983	8308	36	99.5686	0.431448
paired120	class	5	0	0	NA	NA		99.9883	8308	36	99.5686	0.431448
paired120	class	10	0	3	0	100		99.9263	8308	36	99.5686	0.431448
paired120	class	15	0	3	0	100		99.4687	8308	33	99.6044	0.395636
paired120	class	20	0	5	0	100		98.6756	8308	30	99.6402	0.359799
paired120	class	25	0	2	0	100	0.4,0.45,0.5	97.6693	8308	25	99.7	0.300012
paired120	class	30	0	2	0	100	0.25,0.3,0.35	96.7094	8308	23	99.7239	0.276077
paired120	class	35	0	1	0	100	0.2	95.7437	8308	21	99.7479	0.252131
paired120	class	40	5	4	55.5556	44.4444		94.7915	8308	20	99.7598	0.240154
paired120	class	45	4	1	80	20	0.1,0.15	93.9281	8303	16	99.8077	0.192331
paired120	class	50	6	0	100	0		93.0764	8299	15	99.8196	0.180419
paired120	class	55	7	2	77.7778	22.2222		92.2354	8293	15	99.8195	0.180549
paired120	class	60	5	2	71.4286	28.5714	0.07,0.08,0.09	91.4399	8286	13	99.8434	0.156645
paired120	class	65	11	1	91.6667	8.33333	0.03,0.04,0.05,0.06	90.5342	8281	11	99.8673	0.132658
paired120	class	70	14	1	93.3333	6.66667		89.5041	8270	10	99.8792	0.120773
paired120	class	75	18	1	94.7368	5.26316	0.005,0.01,0.02	88.3158	8256	9	99.8911	0.108893
paired120	class	80	40	0	100	0		87.1089	8238	8	99.903	0.097017
paired120	class	85	35	1	97.2222	2.77778		85.6216	8198	8	99.9025	0.09749
paired120	class	90	52	0	100	0	0.001	83.0787	8163	7	99.9143	0.085679
paired120	class	95	829.5	1	99.8796	0.120409		78.8376	8111	7	99.9138	0.086228
paired120	class	100	7281.5	6	99.9177	0.082333		56.1103	7281.5	6	99.9177	0.082333
paired120	phylum	0	0	0	NA	NA	0.5	100	8358	19	99.7732	0.226812
paired120	phylum	5	0	0	NA	NA		99.9925	8358	19	99.7732	0.226812
paired120	phylum	10	0	2	0	100		99.9644	8358	19	99.7732	0.226812
paired120	phylum	15	0	1	0	100		99.7983	8358	17	99.797	0.202985
paired120	phylum	20	0	4	0	100		99.4604	8358	16	99.8089	0.191068
paired120	phylum	25	0	2	0	100	0.25,0.3,0.35,0.4,0.45	99.0098	8358	12	99.8566	0.143369
paired120	phylum	30	0	1	0	100		98.5178	8358	10	99.8805	0.119503
paired120	phylum	35	0	1	0	100	0.1,0.15,0.2	97.9706	8358	9	99.8924	0.107565
paired120	phylum	40	1	0	100	0	0.08,0.09	97.4225	8358	8	99.9044	0.095625
paired120	phylum	45	3	1	75	25		96.8664	8357	8	99.9044	0.095637
paired120	phylum	50	5	0	100	0		96.3203	8354	7	99.9163	0.083722
paired120	phylum	55	3	2	60	40		95.6129	8349	7	99.9162	0.083772
paired120	phylum	60	2	1	66.6667	33.3333	0.02,0.03,0.04,0.05,0.06,0.07	95.0822	8346	5	99.9401	0.059873
paired120	phylum	65	3	0	100	0		94.4183	8344	4	99.9521	0.047916
paired120	phylum	70	4	1	80	20		93.6979	8341	4	99.9521	0.047933
paired120	phylum	75	9	1	90	10	0.01	92.7334	8337	3	99.964	0.035971
paired120	phylum	80	12	0	100	0	0.001,0.005	91.6792	8328	2	99.976	0.02401
paired120	phylum	85	24	0	100	0		90.2641	8316	2	99.976	0.024044
paired120	phylum	90	32	0	100	0		88.336	8292	2	99.9759	0.024114
paired120	phylum	95	553	0	100	0		84.4851	8260	2	99.9758	0.024207
paired120	phylum	100	7707	2	99.9741	0.025944		62.811	7707	2	99.9741	0.025944
